# Supplementary material for: Distribution of the polycystine radiolarian species in the Quaternary sediment cores of the subarctic North Atlantic and Sea of Okhotsk
Source: Data Brief. 2018 Feb 2;17:438–41. doi: 10.1016/j.dib.2018.01.041 (PMC5988337; doi:10.1016/j.dib.2018.01.041)
Supplement: Supplementary file 2 — Supplementary material [file mmc2.zip]

Archive with 13 entries (13 files):
- LV27-8-4_percentages of 31 species in 71 samples.xlsx
- LV27-15-1_percentages of 31 species in 52 samples.xlsx
- LV28-42-4_percentages of 31 species in 123 samples.xlsx
- LV28-44-3_percentages of 31 species in 137 samples.xlsx
- MD01-2415_percentages of 31 species in 288 samples.xlsx
- North Atlantic_percentages of 35 species in 78 surface samples.xlsx
- P-172_percentages of 35 species in 35 samples.xlsx
- AMK-316_percentages of 35 species in 37 samples.xlsx
- AMK-325_percentages of 35 species in 20 samples.xlsx
- AMK-340_percentages of 35 species in 37 samples.xlsx
- L-254_percentages of 35 species in 16 samples.xlsx
- LV27-2-4_percentages of 31 species in 70 samples.xlsx
- LV27-5-3_percentages of 31 species in 53 samples.xlsx
