# Supplementary material for: Distribution of the polycystine radiolarian species in the Quaternary sediment cores of the subarctic North Atlantic and Sea of Okhotsk
Source: Data Brief. 2018 Feb 2;17:438–41. doi: 10.1016/j.dib.2018.01.041 (PMC5988337; doi:10.1016/j.dib.2018.01.041)
Supplement: Supplementary file 2 — Supplementary material [file mmc2.zip › LV27-8-4_percentages of 31 species in 71 samples.xlsx]

## Sheet: 8_4_rad_abundant
Sediment core LV27-8-4: the Sea of Okhotsk: percentages of 31 radiolarian species in 71 samples
		Species
depth in core, cm	total radiolarian abundances, tests per 1 g	Antarctissa sp. 1	Antarctissa sp. 2	Artobotrys borealis	Artostrobus annulatus	Artostrobus joergensenii	Botryocampe inflata	Ceratospyris borealis	Cladoscenium ancoratum	Cromyechinus borealis	Cycladophora davisiana	Dumetum rectum	Echinomma delicatulum	Lampromitra sp.	Lithelius minor	Lithocampe platycephala	Lithomelissa setosa	Lithomitra arachnea	Lithomitra lineata	Peridium sp.	Phormacantha hystrix	Plagoniidae spp.	Pseudodictyophimus gracilipes	Pterocorys hirundo	Rhizoplegma boreale	Sethoconus tabulatus	Spongotrochus glacialis	Stylatractus pyriformis	Stylochlamidium venustum	Stylodictya stellata	Tholospira sp.	Trisulcus sp.
0	2009	0	3.64964	2.55474	0	0.364964	6.93431	1.45985	1.45985	0	10.5839	0	0	0	0.364964	1.09489	0	2.18978	10.219	0	1.09489	45.9854	5.47445	0.364964	1.45985	0.729927	0	0.364964	1.09489	0	0.364964	0
18	1877	0	4.29688	2.73438	0	0	7.42188	0.390625	0.78125	0	5.46875	0	0	0	0.78125	1.17188	0	2.34375	16.0156	0	0	48.0469	2.34375	0	0	1.95312	0.390625	1.17188	1.95312	0	0	0
39	2112	0	2.91667	4.58333	0.416667	0	3.75	1.66667	0.416667	0	2.91667	0	0	0.416667	0.416667	1.25	0	0.416667	8.75	0	0	62.0833	5	0.833333	0.416667	0.416667	0.416667	0.833333	0.833333	0	0.833333	0
60	2200	0	2.5	3.5	0	0.5	6.5	1	1	0	1	0	0	0.5	0.5	0	0	1	15.5	0	0	54	4	0	1.5	1.5	1	0.5	0.5	0	1	0
78	2237	0	1.96721	4.59016	0	0	8.52459	2.62295	0.327869	0.327869	20.6557	0	0	0	0.655738	0	0	1.96721	11.4754	0	0.983607	32.1311	4.59016	0	1.31148	3.93443	0.327869	0	1.31148	0.983607	0.327869	0
88	2882	0	3.43511	5.34351	0	0.763359	3.43511	1.9084	0.381679	0	23.6641	0	0	0	0.763359	0	0	1.52672	7.25191	0.763359	0.763359	39.6947	1.9084	0.381679	0.381679	1.9084	0.381679	0.381679	0.763359	0	0.763359	0
100	3857	0	2.27273	1.51515	0	0.378788	5.68182	2.65152	0	0.378788	34.8485	0	0.378788	0	0.378788	0.757576	0	0.757576	9.09091	0.378788	0.378788	22.3485	3.0303	0.378788	1.89394	2.27273	0.378788	0.757576	4.54545	0.378788	0.378788	0
109	7018	0	1.57233	1.57233	0	0.314465	7.2327	1.88679	0.628931	0	34.5912	0	0	0.314465	1.25786	0.314465	0	0.628931	6.60377	0	0.314465	28.9308	2.20126	0.314465	0.314465	1.57233	0.314465	0.314465	2.83019	0.314465	0.628931	0
120	13365	0	0	0	0.342466	0	0.684932	3.08219	0	0.684932	69.1781	0	0	0	0	0	0.342466	0	0	0	0	7.53425	3.42466	0.342466	1.0274	1.0274	1.0274	0.684932	2.73973	0.342466	0.342466	0
130	28688	0	2.14724	0.613497	0.306748	0.306748	1.84049	1.53374	0.306748	0.920245	61.0429	0	0	0.306748	0	0.306748	0	0.306748	0.306748	0	0.306748	17.7914	5.21472	0.306748	0.306748	0.613497	0.613497	0.306748	0.920245	0.306748	0.613497	0
139	24596	0	1.43113	0.357782	0.178891	0.894454	2.50447	3.04114	0.357782	0.357782	61.0018	0	0	0.178891	0.178891	0.178891	0	0.178891	0.357782	1.25224	0.178891	15.2057	4.29338	0	0.357782	1.07335	0.178891	0.357782	1.25224	0.178891	0.178891	0.178891
151	4400	0	0	0	0	0	0.769231	3.46154	0.384615	0	68.4615	0	0	0	0	0	0	0.384615	0	0	0	1.92308	1.15385	0.384615	0.384615	0.769231	0.769231	0.384615	8.46154	5.76923	0.384615	0
160	26180	0	0.166945	0.166945	0.166945	0.33389	1.83639	4.8414	0.166945	0.500835	72.1202	0	0	0.166945	0.834725	0.500835	0	0.166945	0.500835	0	0.166945	3.83973	1.66945	0.166945	0.166945	0.166945	0.33389	0.166945	3.00501	1.5025	0.500835	0
173	12613	0	0.232558	0	0	0	4.18605	2.7907	0.232558	0.232558	64.4186	0	0	0	1.86047	1.16279	0	0.465116	0	0.232558	0.697674	4.18605	1.39535	0	0	0	0.697674	0	10.2326	2.55814	1.16279	0
181	4620	0	0	0	0	0	0.865801	12.5541	0	0	45.4545	0	0.4329	0	1.7316	0	0	0	0	0	0	3.0303	3.8961	0.4329	0	0	3.0303	0	14.2857	9.52381	0.865801	0
189	8800	0	1.5	0	0	0.25	3.5	14	2	0.75	35.25	0	0.25	0	0.25	4.75	0	1.5	0	0.75	0.25	3	5.75	0.25	0.25	0.75	0.5	0.25	11.5	2	1.25	0
200	412	0	0	0	0	0	0.684932	8.21918	0	5.47945	45.8904	0	0.684932	0	2.73973	1.36986	0	0.684932	0	0	0	2.05479	0.684932	1.36986	0	0	2.05479	1.36986	12.3288	8.90411	0	0
209	1804	0	1.39373	0	0	0	1.0453	5.92334	0	3.48432	52.6132	0	0.696864	0	1.39373	2.09059	0	2.43902	0	0.348432	1.39373	3.13589	3.13589	0.696864	0	1.39373	0.696864	0	6.27178	3.48432	1.39373	0
218	5478	0	0.401606	0	0	0	1.20482	4.41767	0	5.62249	57.4297	0	1.60643	0	2.00803	4.01606	0	0.803213	0	0.401606	0.401606	2.00803	2.81124	0.803213	0	0.803213	0.803213	0	4.81928	2.40964	1.20482	0
230	5840	0	0	0	0	0	0.342466	5.82192	0.342466	6.16438	38.3562	0	0.342466	0	0.342466	0	0	0.684932	0	0	0	2.73973	1.0274	1.0274	0.342466	0	1.36986	4.79452	5.82192	4.10959	3.08219	0
240	8404	0	0.52356	0	0	0	0.78534	7.59162	0.26178	10.9948	44.2408	0	0.26178	0	0.52356	3.9267	0	0.26178	0	0.52356	1.3089	0.52356	3.14136	1.83246	0	0.26178	1.3089	0.26178	6.80628	4.71204	3.66492	0.26178
250	1995	0	2.10526	0	0	0	1.40351	3.15789	0.701754	9.47368	46.3158	0	0.701754	0	0	3.85965	0	0	0	0	0.350877	1.40351	3.85965	4.21053	0	0.701754	0.701754	1.40351	9.47368	1.75439	4.21053	0
260	3132	0	0.746269	0.373134	0	0	1.1194	7.83582	0	13.4328	31.3433	0	0.373134	0	0.746269	2.98507	0	0.373134	0	1.1194	0	1.1194	5.97015	3.35821	0	1.1194	0.746269	1.86567	13.0597	2.61194	2.98507	0
270	2408	0	0	0	0	0	1.08696	13.0435	0	12.5	32.0652	0	0.543478	0	0.543478	0	0	0.543478	0	0	0	1.63043	3.26087	2.71739	0	0	4.34783	1.63043	13.587	1.63043	2.17391	0
280	6534	0	0.3367	0	0	0	2.0202	6.73401	0.3367	9.76431	31.6498	0	1.0101	0	0.3367	1.6835	0	1.6835	0	0.3367	0.3367	2.6936	8.08081	5.72391	0	1.0101	1.6835	0.673401	7.74411	0.3367	5.38721	0
290	7282	0	0.60423	0	0	0	2.1148	10.574	0	11.7825	33.8369	0	0.302115	0	0.906344	2.71903	0	0.302115	0	0.60423	0.302115	0.906344	3.62538	3.32326	0	2.1148	1.81269	0.60423	6.0423	1.20846	5.13595	0
300	3171	0	0.873362	0	0	0	0.873362	12.6638	0	16.5939	21.8341	0	1.74672	0	0.436681	0.436681	0	0.436681	0	0	0.873362	0.436681	2.62009	3.05677	0	1.31004	3.49345	2.18341	11.7904	1.74672	5.24017	0
310	5512	0	1.26984	0	0	0	1.5873	4.7619	0.634921	5.71429	40.3175	0	0.634921	0	0.634921	1.90476	0	0.31746	0	0	0	1.5873	5.71429	4.12698	0.31746	0.952381	1.90476	1.5873	9.20635	1.5873	6.34921	0
320	5180	0	1.01351	0	0	0.337838	2.02703	5.06757	0	4.72973	48.9865	0	0.337838	0	0.337838	2.36486	0	0.337838	0	0	1.68919	0.675676	6.41892	0.675676	0	0.337838	0.675676	0.337838	5.74324	3.04054	6.08108	0
330	2761	0	2.78884	0	0	0.398406	0.398406	4.38247	0.796813	7.56972	45.8167	0	0.796813	0	0	1.59363	0	0.398406	0	0	0	0.796813	5.57769	1.99203	0	1.59363	1.59363	1.59363	5.17928	2.39044	6.3745	0
340	2400	0	0.333333	0	0	0	0.333333	13.6667	0.333333	9.66667	36.6667	0	1	0	0	0	0	0.333333	0	0	0.333333	1.33333	3	3.33333	0.333333	0.333333	3.33333	1.66667	11.3333	1.66667	1.33333	0
350	13332	0	0.990099	0	0	0	0.990099	4.29043	0.660066	6.93069	47.5248	0	0.330033	0	0.660066	1.9802	0	0.660066	0	0.660066	0.330033	2.31023	6.60066	0.990099	0.990099	1.65017	0.660066	1.65017	1.9802	0.990099	3.9604	0
360	18096	0	0.230415	0	0	0.230415	1.6129	7.37327	2.30415	3.68664	53.2258	0	0.230415	0.230415	0.691244	2.99539	0	0.460829	0.230415	0	0	0.460829	7.8341	0.230415	0	0.921659	1.38249	1.84332	2.99539	1.84332	2.30415	0
370	3735	0	2.00803	0	0	0	0	18.4739	0.401606	10.8434	30.1205	0	0.803213	0	0	0	0	2.40964	0	0	0	0.803213	2.40964	2.00803	0	0.401606	6.0241	4.01606	8.83534	2.00803	1.20482	0
380	7810	0	0.84507	0	0	0	3.09859	7.32394	1.69014	6.19718	41.6901	0	0.56338	0	0.84507	2.53521	0	6.19718	0	0	0.28169	1.40845	4.78873	1.40845	0	0.84507	1.69014	1.69014	5.91549	0.84507	0.56338	0
390	4019	0	0.364964	0	0.364964	0	0.364964	3.64964	1.09489	3.64964	32.4818	0	0.364964	0	0.729927	2.91971	0	20.438	0	0	1.09489	4.37956	5.47445	0.364964	0	0.364964	0.364964	1.09489	7.66423	1.45985	4.0146	0
400	4440	0	0.45045	0	0	0	0	18.9189	0	5.40541	33.3333	0	0.45045	0	0	0	0	0	0	0	0	0	3.6036	3.15315	0	0	1.35135	2.7027	14.8649	2.7027	4.5045	0
410	14735	0	0.23753	0	0	0	2.3753	12.114	1.90024	1.90024	46.3183	0	0.23753	0	0	1.66271	0.23753	4.27553	0	0	1.18765	1.18765	5.22565	0.23753	0.23753	0.475059	0.475059	0.712589	4.038	2.61283	5.70071	0
420	32560	0	0.27027	0	0	0	1.89189	10.8108	1.08108	1.35135	47.8378	0	0.27027	0.27027	0.540541	1.35135	0	3.51351	0	0	2.43243	1.89189	4.05405	0.27027	0.27027	1.08108	0.540541	1.08108	3.51351	2.16216	2.97297	0
430	18612	0	0.236407	0	0.236407	0	1.89125	10.8747	0.236407	1.89125	37.3522	0.70922	0.236407	0.236407	0	0.236407	0	4.49173	0.236407	0	3.30969	1.18203	5.43735	0.472813	0.472813	0.70922	1.65485	1.18203	4.96454	4.01891	4.96454	0
440	12716	0	0.344828	0	0	0.344828	1.37931	7.24138	0.344828	1.03448	50	0.344828	0.689655	0	0.344828	0.344828	0	3.7931	0	0	2.75862	0.344828	2.75862	0.689655	0	0.344828	0.689655	0.689655	5.17241	2.41379	3.10345	0
450	17644	0	0.249377	0	0	0.249377	0.997506	6.98254	0	1.24688	51.6209	0.249377	0.498753	0	0.249377	0.249377	0	2.74314	0	0	1.49626	0.997506	0.997506	0.74813	0	1.24688	0.74813	1.24688	2.74314	2.99252	4.98753	0
460	3597	0	0.307692	0	0	0	2.46154	14.4615	0.307692	2.46154	20	0.615385	0.307692	0	0.307692	0.615385	0	1.23077	0.615385	0	2.15385	1.84615	2.76923	0.615385	0	0.307692	0.307692	0.923077	8.61538	4	8.61538	0
470	2156	0	0.340136	0	0	0	2.04082	8.16327	0.340136	3.06122	15.9864	0	1.36054	0	0.340136	0.680272	0	1.02041	0	0	0.340136	0.680272	2.04082	2.38095	0	0.680272	1.02041	1.36054	2.72109	9.18367	6.12245	0
480	1000	0	0	0	0	0	0.5	10.5	0	4.5	16	0	1.5	0	0	0	0	0	0	0	0	2.5	2	0	0	0.5	2.5	2	3	4.5	1	0
490	4655	0	0.377358	0	0	0	1.13208	12.4528	0.754717	3.01887	18.8679	0.754717	1.50943	0	0	1.50943	0	0	0.377358	0	0.377358	1.13208	1.88679	0.754717	0.377358	0.377358	0.754717	0.754717	6.03774	3.39623	9.43396	0.377358
500	8602	0	0.255754	0	0	0	3.32481	16.1125	0.255754	1.79028	6.64962	0.511509	1.02302	0.255754	0.255754	2.30179	0	0.511509	0.767263	0	2.30179	1.53453	3.83632	0.255754	0	0.255754	1.02302	2.04604	4.85934	3.83632	7.67263	0
510	7062	0	0	0	0	0	2.18069	10.9034	0.934579	3.73832	15.8879	0.311526	0.311526	0	0.311526	4.98442	0	0.623053	1.24611	0	3.42679	1.86916	3.11526	1.24611	0	1.24611	0.311526	1.24611	4.36137	5.29595	5.919	0
520	8360	0	0	0	0	0.263158	3.42105	17.6316	0.526316	3.15789	12.3684	1.05263	0.263158	0.263158	0.526316	2.36842	0	0.526316	0.263158	0	2.10526	2.10526	6.84211	0.263158	0	0	1.05263	1.05263	5.26316	1.31579	9.47368	0
530	5400	0	0	0	0	0	1.22449	25.3061	0	2.85714	7.34694	0	0.816327	0	0	0	0	0.408163	0	0	1.22449	2.85714	3.26531	1.63265	0	0	2.85714	2.04082	10.6122	4.89796	4.89796	0
540	38632	0	0	0	0	0	2.0362	8.1448	0.452489	1.13122	42.3077	1.35747	0.226244	0.226244	0	2.71493	0	0.452489	0	0	1.35747	2.94118	4.0724	0.678733	0	0.678733	0.678733	0.452489	7.69231	1.13122	3.84615	0
550	26224	0	0	0	0	0	2.68456	9.0604	0.671141	0.671141	30.8725	1.34228	0.33557	0.33557	0.33557	3.69128	0	0.671141	0.671141	0	3.3557	3.69128	6.04027	0.671141	0.33557	0.33557	0.671141	0.671141	9.0604	2.34899	3.69128	0
560	20636	0	0	0	0.21322	0	3.19829	7.67591	0.426439	0.852878	39.4456	1.70576	0.21322	0.21322	0.426439	2.1322	0	0.21322	1.0661	0	2.55864	2.55864	4.90405	0	0.21322	0	1.0661	0.852878	8.31557	0.639659	5.97015	0.21322
570	23672	0	0	0	0.371747	0.371747	4.08922	7.43494	0.743494	1.11524	27.5093	2.23048	0.371747	0.371747	0	2.23048	0	1.11524	0.371747	0	5.94796	3.71747	8.17844	0.371747	0	0.371747	0.371747	1.11524	7.43494	2.60223	4.08922	0
580	4092	0	0	0	0	0	0.293255	15.8358	0	3.81232	19.3548	0.879765	0.293255	0	0	0.293255	0	1.17302	0.293255	0	2.6393	4.10557	1.46628	0.293255	0	0	1.17302	2.6393	11.437	3.51906	2.6393	0
590	33088	0	0	0	0	0	2.39362	10.3723	0.531915	2.12766	16.2234	0.797872	0.265957	0.265957	0	2.65957	0	5.58511	0	0	2.65957	3.98936	5.85106	0.265957	0	0.531915	0.797872	1.06383	7.71277	2.12766	3.98936	0
600	38984	0	0	0	0	0	1.81406	4.53515	0.453515	1.36054	26.9841	0.226757	0.226757	0.226757	0.226757	2.72109	0	4.53515	0.453515	0	4.98866	2.72109	4.98866	0.226757	0	0.226757	0.226757	2.49433	4.98866	1.36054	4.53515	0
610	30888	0	0	0	0	0.2849	0.854701	6.26781	0.2849	0.854701	26.4957	0.2849	0.2849	0.2849	0.569801	1.1396	0	4.5584	0.2849	0	5.12821	2.2792	4.2735	0.569801	0	0.2849	0.569801	1.1396	3.1339	1.1396	3.4188	0
620	41096	0	0	0	0.214133	0	1.2848	5.35332	0.214133	0.642398	31.6916	0	0.214133	0.214133	0.214133	1.07066	0	2.35546	0	0	4.71092	3.21199	3.85439	0.214133	0	0.214133	0.642398	0	4.71092	0.856531	3.64026	0
630	46200	0	0	0	0.190476	0.190476	0.952381	4.95238	0.380952	0.571429	35.8095	0	0.190476	0.190476	0.571429	1.14286	0	1.90476	0.380952	0	2.47619	2.47619	3.61905	0.190476	0	0	0.571429	0.190476	5.71429	1.52381	4.38095	0
640	6990	0	0	0	0	0	0.858369	11.588	0	0.429185	30.4721	0	0	0	0.858369	0	0	1.71674	0	0	1.28755	1.71674	1.28755	0	0	0	1.28755	1.71674	10.3004	3.43348	3.86266	0
650	39688	0	0	0	0.222222	0.222222	1.33333	3.77778	0.444444	1.11111	43.5556	0	0	0.222222	0.444444	1.55556	0	1.33333	0	0	1.33333	3.77778	4	0	0	0	0.888889	0.888889	3.55556	2.22222	0.888889	0
660	33968	0	0	0	0.259067	0	1.03627	6.99482	0.259067	2.07254	33.4197	0	0.259067	0.518135	0.518135	1.5544	0	2.33161	0	0.259067	2.59067	2.84974	5.18135	0.259067	0	0.259067	1.03627	2.33161	3.10881	2.33161	2.33161	0
670	17952	0	0	0	0	0	0.980392	5.88235	0.980392	0.980392	32.3529	0	0.245098	0.245098	1.22549	0.735294	0	2.69608	0	0	4.41176	4.41176	2.94118	0.245098	0	0.245098	0.735294	3.67647	2.45098	3.92157	3.67647	0
680	20724	0	0	0	0.212314	0.212314	0.424628	4.4586	0.212314	1.69851	43.3121	0	0	0.212314	0.212314	1.06157	0	3.82166	0	0.212314	1.91083	2.12314	4.4586	0.212314	0	0.212314	0.636943	2.54777	1.91083	3.39703	2.54777	0
690	5626	0	0	0	0	0	0.970874	13.5922	0	1.61812	37.8641	0	0.323625	0	0	0	0	0.647249	0	0	1.2945	1.2945	1.61812	0	0	0	1.94175	4.53074	2.26537	1.94175	1.61812	0
700	14872	0	0	0	0.295858	0.295858	2.66272	3.25444	0.295858	0.295858	27.2189	0	0	0.295858	0	2.66272	0	1.47929	0	0	4.43787	2.36686	2.36686	0	0	0.295858	0.295858	1.47929	2.36686	0.887574	0.887574	0
710	29790	0	0	0	0.60423	0.302115	1.51057	4.22961	0.60423	1.20846	39.2749	0	0.302115	0	0.302115	0.302115	0	0.302115	0.906344	0	0.302115	2.41692	1.81269	0.906344	0	0.60423	0.302115	2.41692	0.60423	0.302115	0.906344	0
720	11880	0	0	0.740741	0.740741	0.37037	5.55556	0.740741	0	0.37037	31.1111	0	0	0	0.37037	1.11111	0	0.37037	1.11111	0.37037	0.740741	11.1111	1.11111	0	0	0.37037	0	1.48148	1.85185	0.37037	0.37037	0
730	31950	0	0	0.28169	0.28169	0.28169	0.84507	2.53521	0.28169	0.28169	42.2535	0	0	0	0.28169	0.56338	0	0.28169	0.28169	0	0	1.12676	2.8169	0	0	0.28169	0.56338	1.69014	1.69014	0.56338	3.66197	0
743	18360	0	0	0.334448	0	0.334448	2.34114	6.02007	0	0.668896	18.0602	0	0	0	0	1.33779	0	0.334448	0.334448	0	0.668896	2.00669	1.67224	0.334448	0	0.334448	0.334448	0	2.67559	1.67224	2.34114	0
