# Supplementary material for: Distribution of the polycystine radiolarian species in the Quaternary sediment cores of the subarctic North Atlantic and Sea of Okhotsk
Source: Data Brief. 2018 Feb 2;17:438–41. doi: 10.1016/j.dib.2018.01.041 (PMC5988337; doi:10.1016/j.dib.2018.01.041)
Supplement: Supplementary file 2 — Supplementary material [file mmc2.zip › LV27-15-1_percentages of 31 species in 52 samples.xlsx]

## Sheet: LV27-15-1_rad_abundant%
Sediment core LV27-15-1: the Sea of Okhotsk: percentages of 31 radiolarian species in 52 samples
		Species
depth in core, cm	total radiolarian abundances, tests per 1 g	Antarctissa sp. 1	Antarctissa sp. 2	Artobotrys borealis	Artostrobus annulatus	Artostrobus joergensenii	Botryocampe inflata	Ceratospyris borealis	Cladoscenium ancoratum	Cromyechinus borealis	Cycladophora davisiana	Dumetum rectum	Echinomma delicatulum	Lampromitra sp.	Lithelius minor	Lithocampe platycephala	Lithomelissa setosa	Lithomitra arachnea	Lithomitra lineata	Peridium sp.	Phormacantha hystrix	Plagoniidae spp.	Pseudodictyophimus gracilipes	Pterocorys hirundo	Rhizoplegma boreale	Sethoconus tabulatus	Spongotrochus glacialis	Stylatractus pyriformis	Stylochlamidium venustum	Stylodictya stellata	Tholospira sp.	Trisulcus sp.
0	1995	0.409836	4.5082	1.22951	2.04918	2.04918	2.45902	2.04918	2.04918	0.819672	10.6557	0	0.409836	0	3.68852	2.86885	0	21.3115	5.32787	0.409836	0	17.2131	6.14754	0	0.409836	0.409836	0.409836	2.45902	14.3443	1.22951	2.86885	0
20	2502	0	1.76991	1.76991	1.76991	1.76991	6.63717	3.9823	0.442478	0.442478	8.84956	0	0.442478	0	1.32743	1.76991	0	23.4513	6.19469	0.442478	0.442478	26.9912	7.9646	0	0.442478	0	1.32743	1.76991	12.8319	1.76991	1.32743	0
30	2520	0	3.22581	4.14747	2.76498	1.38249	6.45161	2.76498	1.38249	0.921659	8.75576	0	0.921659	0	2.30415	2.76498	0	20.7373	5.52995	0	0.460829	32.7189	5.06912	0.460829	0.921659	1.38249	0.460829	1.84332	16.129	1.84332	1.38249	0
40	3290	0	2.86885	1.63934	1.63934	0.819672	2.86885	5.32787	0.409836	0.409836	22.9508	0.409836	0	0.409836	0.819672	1.63934	0.409836	16.8033	4.5082	1.63934	0.409836	15.5738	4.5082	0.819672	0.819672	1.22951	1.22951	1.22951	13.5246	0.409836	1.22951	0.409836
60	3535	0	2.46914	1.23457	1.23457	0.411523	2.05761	2.46914	0.823045	0.823045	28.8066	0	0	0	2.88066	0.411523	0.411523	21.8107	6.17284	1.64609	0.411523	23.8683	4.52675	0.411523	0.411523	1.23457	0.411523	0.823045	9.87654	0.823045	1.23457	0
80	10185	0	1.30435	0	1.30435	1.73913	3.47826	2.17391	0.869565	0.434783	46.9565	0	0.434783	0.434783	1.30435	2.17391	0	7.3913	0	0.434783	0	26.5217	3.47826	0.434783	1.73913	0.869565	0.869565	0.869565	10.8696	0.434783	0.434783	0.869565
100	5162	0	1.9084	0.381679	1.52672	1.14504	1.52672	1.9084	1.52672	1.14504	41.6031	0	1.14504	0	1.14504	1.14504	0	22.5191	0	2.29008	0	12.9771	3.81679	0.381679	0	0.381679	0.381679	0.763359	4.96183	1.14504	1.9084	0
120	9940	0	1.73913	0	0.434783	0.434783	2.6087	3.04348	0.434783	2.17391	47.3913	0	0.434783	0.434783	0.869565	2.6087	0	6.95652	0	0	0.434783	23.4783	3.91304	0.434783	0.434783	0.869565	0.434783	1.30435	10.4348	1.73913	1.73913	0
140	12845	0	1.40351	0	1.40351	0.350877	4.21053	7.01754	0.701754	2.10526	38.2456	0	1.05263	0.350877	1.75439	1.75439	0	5.96491	0	0.701754	0.350877	28.7719	5.96491	0.350877	0.701754	0.350877	0.350877	2.80702	8.07018	1.75439	2.80702	0.350877
160	4602	0	0.469484	0	0.469484	0.469484	1.40845	10.3286	0.938967	0.469484	29.5775	0	1.40845	0.469484	1.40845	3.28638	0	7.04225	0	1.87793	0.469484	23.4742	7.98122	0.469484	0.469484	0.469484	0	5.6338	8.4507	0.938967	1.87793	1.40845
170	8260	0.485437	0.485437	0.485437	1.94175	0.485437	3.8835	5.82524	1.94175	1.94175	33.9806	0	0.970874	0.485437	1.45631	1.94175	0	7.76699	0	0.485437	0.485437	15.0485	4.85437	0	0.970874	0.485437	0.485437	4.36893	10.1942	0.970874	0	0.485437
180	8680	0	0.46729	0.934579	1.40187	0.46729	2.80374	5.14019	0.46729	0.46729	37.3832	0.46729	0.934579	0.46729	3.27103	2.80374	0	8.8785	0	0.934579	0.46729	15.8879	3.27103	0.46729	0	0.46729	0	2.80374	11.6822	0.46729	0.934579	0.46729
190	6982	0.269542	0.539084	0	0.539084	0.808625	3.77358	2.42588	0	0.269542	60.9164	0	0.808625	0	0.269542	0.808625	0	4.58221	0	0.539084	1.07817	7.81671	4.58221	0.539084	0.269542	0.269542	0.269542	1.34771	2.96496	1.61725	0.269542	0.539084
200	4952	0	1.4652	0	0.732601	1.0989	1.4652	3.663	0	0.732601	56.7766	0	0.3663	0.3663	0.732601	2.1978	0	6.95971	0.3663	1.4652	0.732601	3.663	6.22711	0.732601	0.3663	0.3663	0.3663	1.4652	4.7619	1.0989	0.732601	0
210	9380	0.411523	1.23457	0.411523	0.823045	1.64609	2.46914	2.88066	0	0.823045	62.963	0	0.411523	0	0.411523	1.64609	0	4.93827	0.411523	1.64609	0.411523	10.6996	4.52675	0.411523	0	0.411523	0.411523	0	1.64609	0.411523	0.411523	0
220	9730	0.4	0.8	0	0.4	2.8	2.4	3.6	0	1.2	55.6	0	0.8	0	0.4	3.2	0	3.6	1.2	0.4	0.4	10.8	4.8	0.4	0.4	0.4	0.4	1.2	2.8	3.2	0.8	0
230	7070	0.271003	0.542005	0	1.35501	1.35501	3.25203	4.87805	0.271003	2.43902	55.2846	0	0.542005	0	0.271003	3.25203	0	4.60705	0	0.542005	0.542005	10.0271	4.33604	0.813008	0.271003	0.542005	0.271003	3.52304	2.43902	1.62602	0.813008	0
240	6932	0.615385	0.923077	0	0.615385	1.53846	1.84615	2.76923	0.307692	0.923077	54.4615	0	0	0	1.53846	4.30769	0	5.23077	0	2.46154	0.615385	4.30769	5.84615	0.307692	0.615385	0.307692	0.307692	0.923077	3.07692	1.84615	0.307692	0.307692
250	7088	0	0.251256	0	0.502513	1.50754	3.26633	2.76382	0.251256	2.01005	53.7688	0.251256	0.502513	0.251256	0.251256	4.27136	0	3.76884	0.251256	0.753769	1.75879	1.75879	6.53266	1.50754	1.00503	0.251256	0.251256	1.25628	3.01508	1.00503	2.51256	0.251256
260	6912	0.258398	0.775194	0	0	0.516796	4.13437	3.61757	1.55039	1.80879	53.7468	0.516796	0.258398	0	0.516796	6.97674	0	4.39276	0	0.516796	0.258398	2.32558	5.42636	1.55039	0.775194	0.258398	0.258398	2.32558	2.32558	0.775194	0.516796	0.258398
270	4556	0	1.2	0	0.8	1.6	4.8	3.6	1.2	3.2	44.8	0	1.2	0	0	5.2	0	6	0.4	1.2	0.8	4	5.6	0.8	0.8	1.6	0.4	3.6	2.4	1.2	0.8	0.4
280	5862	0	1.52439	0.304878	0	1.82927	3.35366	3.04878	0.609756	1.21951	52.439	0	0.914634	0.304878	0.304878	4.26829	0	5.79268	0.304878	0.609756	0.304878	2.13415	5.4878	1.52439	1.21951	0.609756	0	3.35366	2.43902	1.52439	0.914634	0.609756
290	5635	0.949367	0.949367	0	0.632911	0.949367	3.79747	0.949367	1.58228	1.89873	52.8481	0.316456	0.632911	0	0.316456	1.26582	0	4.11392	0.316456	0.632911	2.53165	2.8481	6.96203	0.632911	0.949367	2.21519	0	2.21519	1.26582	0.632911	0.632911	0.632911
300	5058	0.350877	2.45614	0	0.701754	0.701754	2.10526	3.50877	0.701754	2.10526	56.1404	0	0.350877	0.350877	0.350877	3.85965	0	4.91228	0	0	2.80702	1.75439	4.5614	0.350877	1.05263	0.701754	0	2.10526	1.40351	0.350877	0.701754	0.701754
310	4270	0	1.24481	0	0.829876	0.829876	1.24481	1.65975	1.24481	1.65975	56.0166	0	0.829876	0	0.829876	3.3195	0	7.05394	0.414938	0.414938	0.414938	1.24481	4.56432	1.65975	0	1.65975	0	2.90456	1.65975	1.24481	2.07469	0.414938
320	4218	0	1.71674	0.429185	0.429185	0.429185	4.29185	3.86266	0.429185	0.429185	45.9227	0.429185	2.14592	0	1.28755	3.43348	0	3.43348	0.429185	0.429185	0.858369	3.43348	7.29614	0.858369	0.429185	0.429185	0.429185	2.57511	4.29185	0.858369	3.00429	1.28755
330	6090	0.293255	0.879765	0	0.58651	0.293255	3.22581	2.93255	1.46628	0.58651	53.9589	0	0.58651	0.293255	0	4.98534	0	2.34604	0	0	0.293255	2.05279	8.79765	0.58651	0	0.293255	0.293255	3.51906	2.34604	0.879765	4.69208	2.05279
340	4037	0.882353	0.294118	0	0.294118	0.588235	5.58824	4.11765	1.47059	2.35294	43.2353	0.294118	0.882353	0.294118	1.17647	2.94118	0	4.41176	0	0.294118	0.294118	2.64706	8.82353	0.882353	0.294118	0.294118	0.294118	1.76471	4.11765	0.882353	5	0.588235
350	6300	0	1.12676	0	0.56338	1.12676	2.8169	1.97183	0.56338	0.56338	59.1549	0.28169	1.12676	0.28169	0.56338	2.53521	0	3.66197	0	0	0.84507	1.40845	4.22535	0.84507	0.28169	0.28169	0.28169	1.97183	3.38028	1.40845	3.09859	0.28169
360	5758	0	0.3125	0	0.625	0.3125	1.25	4.6875	0.9375	1.25	54.6875	0	1.5625	0.3125	0.9375	1.25	0	4.0625	0	0	0.625	2.8125	4.375	1.5625	0.9375	0	0.3125	3.125	4.6875	0.9375	2.8125	0.9375
370	5775	0	1.84049	0	0.613497	1.84049	1.84049	5.21472	0.306748	1.22699	51.8405	0	0.920245	0.306748	0	2.45399	0	3.98773	0	0	1.22699	1.53374	4.60123	0.920245	0.613497	0.306748	0.306748	1.84049	3.98773	0.306748	2.14724	0.920245
380	5390	0.333333	0	0	0.333333	2	4.33333	3.66667	0.666667	1	53.6667	0	1.66667	0.333333	0.666667	2	0	4	0	0.333333	0.666667	3	4.66667	0.666667	0.333333	0.333333	0.333333	4	3.33333	0.666667	3.33333	0.333333
390	6772	0.26178	2.09424	0	0.52356	0.78534	3.40314	3.9267	0.26178	1.3089	48.6911	0.26178	2.09424	0	2.6178	2.35602	0	5.2356	0	0	2.6178	2.87958	5.49738	0.26178	0.26178	1.04712	0.52356	2.09424	4.18848	1.04712	0.78534	0.26178
400	8890	0.4	0.8	0	1.2	0.8	3.6	6	1.2	0.8	42.4	0	0.8	0.4	0.4	3.6	0	12.8	0.4	0	0.8	2	5.6	0.4	0.4	1.2	0.4	2.8	2.8	0.4	1.2	0
410	7368	0.481928	1.92771	0	0.722892	1.44578	2.89157	4.09639	1.68675	0.722892	36.3855	0.240964	1.68675	0.240964	1.68675	2.40964	0	14.2169	0	0.240964	2.6506	1.92771	6.74699	0.240964	0.722892	0.963855	0.240964	4.33735	1.44578	1.44578	1.68675	0.240964
420	5040	0.37037	2.22222	0	0.37037	0.37037	7.40741	4.07407	2.59259	0.37037	35.5556	0.37037	0.740741	0.37037	1.11111	2.22222	0	11.4815	0.37037	0.37037	0.37037	7.03704	5.55556	0.37037	0.37037	1.48148	0.37037	3.33333	2.59259	0.740741	3.33333	0
430	5075	0	1.41343	0	1.06007	1.41343	2.82686	3.53357	0.353357	2.12014	44.1696	0	0.353357	0.353357	0	2.4735	0	7.06714	0	0	3.18021	2.4735	3.18021	0.706714	0.353357	0.353357	0.353357	1.76678	3.53357	1.41343	6.00707	0
440	4462	0	2.05761	0	1.64609	0.411523	2.46914	3.7037	0.411523	0.823045	47.7366	0	0.411523	0	0.411523	0.823045	0	13.5802	0.411523	0.823045	2.05761	4.93827	3.7037	0.411523	0	0.411523	0.411523	2.46914	3.7037	0.823045	1.64609	0
450	4282	0	0.898204	0	0.898204	0.898204	3.59281	4.19162	0.598802	0.598802	37.1257	0	1.1976	0.299401	1.79641	2.39521	0	17.9641	0.299401	0	1.49701	4.49102	4.19162	0.299401	0.299401	0.898204	0.299401	3.59281	4.79042	1.1976	2.99401	0
460	5932	0.309598	1.85759	0	0.928793	0.619195	4.02477	4.64396	0.619195	1.23839	40.2477	0	1.23839	0	0.928793	2.16718	0	9.90712	0.928793	0	1.23839	5.57276	5.26316	0.309598	0.619195	0.309598	0.928793	1.85759	6.50155	1.23839	2.47678	0
470	4690	0.389105	1.94553	0	0.389105	0.389105	3.11284	6.61479	0.77821	0.389105	45.5253	0.389105	0.389105	0.389105	0.77821	0.77821	0	8.56031	0.389105	0	3.11284	5.05837	4.28016	0.389105	0.77821	0.389105	0.389105	4.66926	1.94553	1.16732	1.55642	0.389105
480	5425	0	0.333333	0	1	0.333333	3	4.33333	1.33333	0.333333	47	0.333333	0.333333	0	1.33333	1.33333	0	11	0.333333	0	1	3.33333	6.66667	0.333333	0.333333	0.666667	0.666667	1.66667	1.66667	3	2	0
490	7018	0	0.260417	0	0.520833	1.04167	2.86458	5.46875	1.04167	0.520833	53.3854	1.82292	0.78125	0.260417	0.260417	1.30208	0	6.77083	0	0	1.82292	4.42708	3.64583	0.520833	0.78125	0.520833	0.260417	0.78125	2.08333	2.08333	3.64583	0
500	9695	0.37037	1.48148	0	0	0.37037	1.48148	2.96296	0	0.740741	57.7778	1.48148	0.37037	0.37037	1.48148	0.740741	0	5.92593	0	0	1.11111	2.96296	4.81481	0.740741	0	0.37037	0.37037	1.11111	2.22222	0.740741	2.22222	0
510	9135	0.409836	0.409836	0	0.409836	0.819672	0.409836	6.96721	0.819672	0.409836	52.0492	1.63934	0.409836	0	0.819672	0.819672	0	2.86885	0	0	3.68852	7.37705	5.7377	0	0.409836	2.04918	0.409836	0.819672	1.63934	0.409836	1.63934	0
520	6160	0.294985	0.884956	0	0.294985	0.589971	2.35988	5.60472	0.884956	1.17994	39.823	1.47493	1.47493	0	1.47493	1.17994	0	6.48968	0	0	1.47493	4.12979	4.42478	0.589971	0	1.17994	0.589971	3.83481	2.65487	2.65487	3.24484	0
530	3278	0	1.55039	0.387597	1.16279	1.55039	1.55039	7.75194	1.55039	0.775194	34.8837	0.387597	0.387597	0.387597	0.387597	2.32558	0	5.81395	0.775194	0.775194	1.93798	8.52713	8.52713	0.775194	0.387597	0.775194	0	4.65116	3.87597	1.16279	4.26357	0
540	6125	0.295858	0.887574	0	0.887574	1.47929	4.14201	12.7219	1.18343	1.18343	27.5148	1.18343	1.18343	0	0	2.66272	0	4.14201	0.887574	0	3.5503	3.84615	6.80473	0.591716	0.295858	1.18343	0.295858	3.25444	2.36686	4.14201	4.43787	0.295858
550	5408	0.342466	0.684932	0	0.342466	1.0274	2.05479	7.19178	1.0274	1.71233	35.274	0.684932	0.342466	0.342466	1.0274	4.45205	0	3.08219	2.05479	0.342466	2.73973	6.50685	8.56164	0	0.684932	0.342466	0	2.73973	1.0274	2.39726	6.16438	0
560	5022	0.358423	0.716846	0	0.358423	1.43369	3.22581	7.52688	1.07527	1.79211	36.5591	0.358423	0	0	0.358423	3.58423	0	3.22581	1.43369	0	1.43369	3.22581	9.67742	0.358423	0.358423	0.358423	0.358423	2.50896	1.43369	2.50896	5.73477	0
570	6650	0	0.2849	0.2849	1.4245	0.854701	5.12821	6.83761	0.569801	1.7094	34.4729	3.4188	0.2849	0.2849	0.2849	3.4188	0	4.5584	1.9943	0	1.4245	5.41311	4.5584	0.569801	0.2849	0.2849	0.2849	2.849	1.7094	1.4245	5.98291	0
575	6000	0	0.301205	0.301205	0.301205	0.301205	3.01205	4.21687	0.301205	1.50602	37.6506	1.20482	0.60241	0	0.60241	4.51807	0	7.22892	2.40964	0	0.60241	3.31325	5.72289	0.60241	0.301205	0.60241	0.301205	1.80723	3.91566	0.301205	6.3253	0.301205
