# Supplementary material for: Distribution of the polycystine radiolarian species in the Quaternary sediment cores of the subarctic North Atlantic and Sea of Okhotsk
Source: Data Brief. 2018 Feb 2;17:438–41. doi: 10.1016/j.dib.2018.01.041 (PMC5988337; doi:10.1016/j.dib.2018.01.041)
Supplement: Supplementary file 2 — Supplementary material [file mmc2.zip › LV28-42-4_percentages of 31 species in 123 samples.xlsx]

## Sheet: 42_4_rad_abundant
Sediment core LV28-42-4: the Sea of Okhotsk: percentages of 31 radiolarian species in 123 samples
		Species
depth in core, cm	total radiolarian abundances, tests per 1 g	Antarctissa sp. 1	Antarctissa sp. 2	Artobotrys borealis	Artostrobus annulatus	Artostrobus joergensenii	Botryocampe inflata	Ceratospyris borealis	Cladoscenium ancoratum	Cromyechinus borealis	Cycladophora davisiana	Dumetum rectum	Echinomma delicatulum	Lampromitra sp.	Lithelius minor	Lithocampe platycephala	Lithomelissa setosa	Lithomitra arachnea	Lithomitra lineata	Peridium sp.	Phormacantha hystrix	Plagoniidae spp.	Pseudodictyophimus gracilipes	Pterocorys hirundo	Rhizoplegma boreale	Sethoconus tabulatus	Spongotrochus glacialis	Stylatractus pyriformis	Stylochlamidium venustum	Stylodictya stellata	Tholospira sp.	Trisulcus sp.
3.5	19266	0.72	4.56	1.92	0	0	9.11	7.9	0.24	0	12.47	0	0	0	0	0.96	0.24	0.96	2.4	0.48	0.96	35.73	4.56	1.2	2.64	1.68	1.2	0.48	4.8	0.48	0.72	0.96
8.5	25933	1.41	3.51	1.41	0	0.23	4.68	4.69	0.23	0.23	12.78	0	0	0.47	0	0.7	0.23	0.7	0.7	0.7	1.41	37.94	4.45	0.94	2.81	2.34	0.47	0.94	5.15	0.47	0.94	3.04
18.5	15487	1.29	3.31	0.92	0	0.18	7.9	6.8	0.37	0.18	12.13	0	0	0.18	0	0.92	0.18	0.37	1.47	0.55	0.74	35.84	3.31	1.1	1.84	2.94	0.92	0.37	6.98	0.37	2.02	3.31
28.5	10856	1.22	1.57	0	0	0	5.77	9.79	0.17	0	25.7	0	0.17	0.52	0	0.35	0.17	0.17	0	1.05	1.22	16.26	2.62	1.05	2.97	3.85	3.15	0.52	11.36	0.52	2.45	3.15
38.5	22062	0.68	4.73	1.35	0.22	0.22	4.95	3.38	1.35	0.22	23.42	0	0.22	0.22	0	0.22	0.22	0.45	2.93	0	0.45	38.29	2.25	0.22	1.8	1.35	0.68	0	4.95	0	1.13	1.35
49.5	80623	0.17	2.37	0.68	0	0	2.37	1.87	0.17	0.17	61.52	0	0	0.17	0	0.68	0.51	0.51	0.17	1.02	0.51	16.27	0.51	0.34	0.68	1.53	0.17	0.17	2.71	0.17	0.85	1.19
59.5	44274	0.5	1.48	0.25	0	0.25	2.23	2.24	0.25	0.5	57.18	0	0	0.25	0	0.5	0	0.25	0.25	0.25	0.74	14.36	0.99	0.25	0.25	0.99	0.25	0.5	4.7	0.25	2.72	1.48
69.5	19458	0.19	0.19	0	0	0	1.5	4.68	0.19	0.19	72.85	0	0	0.56	0	0.19	0.19	0.19	0	0.37	0.75	3.37	0.94	0.19	0.37	0.94	0.56	0.19	6.37	1.5	1.12	0.94
79.5	28259	0	0.19	0	0	0	0.97	5.03	0.19	0.39	65.76	0	0.19	0	0	0.19	0	0.19	0	0.77	0.19	7.54	1.16	0.19	0.39	0.19	0.19	0.19	7.54	0.58	2.71	1.35
84.5	19951	0	0.51	0	0	0	2.23	9.93	0.51	0.51	48.29	0	0.17	0.17	0	1.03	0	0.17	0	0.34	1.54	12.84	2.05	0.51	1.54	0.17	0.34	0.17	9.93	0.86	0.86	2.05
89.5	7762	0.24	1.88	0	0	0	2.35	17.13	0	3.29	46.24	0	0.24	0.47	0	1.41	0.24	0.24	0	0.24	0.7	6.81	1.88	1.41	0.7	0.47	0.47	0.24	8.92	2.35	1.88	0.94
94.5	12599	0	1.52	0	0	0	0.87	7.37	0	4.12	46.64	0	0.22	0.43	0	2.39	0	0.22	0	0.22	1.3	6.07	2.6	0.43	0.43	0.87	0.65	0	11.71	3.64	3.04	1.08
99.5	13027	1.05	0.7	0	0	0	1.57	8.91	0	4.54	44.76	0	0.52	0	0	4.02	0.35	0.35	0	0.52	2.1	5.94	3.15	0.84	0.52	1.05	0.87	0.7	8.22	2.45	1.75	1.75
104.5	13222	0.2	0.79	0	0	0	0.79	11.41	0.2	7.68	39.17	0	0.39	0	0	3.74	0.2	0.2	0	1.38	1.77	2.56	3.35	1.77	0.2	1.18	0.79	0.59	9.06	2.76	4.33	1.97
109.5	9406	0	0.24	0	0	0	3.15	13.08	0	11.14	36.08	0	0.48	0	0	3.15	0	0	0	0	0.73	2.9	1.45	5.08	0	1.45	0.48	1.45	7.26	3.39	4.36	1.94
114.5	20848	0	0.75	0.19	0	0	4.68	7.87	0.75	2.62	9.18	0	0.19	0.19	0	6.18	0	0.75	1.5	0.75	1.68	8.05	2.06	0.75	0	2.43	0.56	0.37	6.74	2.62	5.24	0.75
119.5	6902	0.68	0.9	0	0	0	1.36	14.71	0	6.79	37.1	0	0.23	0.23	0	0.68	0	0.9	0	0.45	1.58	2.04	2.26	2.71	0.23	0.45	2.26	0.68	11.08	2.04	3.62	1.58
129.5	15232	0.24	0.48	0	0	0	2.39	12.44	0	5.98	33.49	0	0.48	0	0	1.44	0.24	0.48	0	0.72	1.67	1.2	2.87	2.15	0.72	2.15	1.67	0.48	9.09	0.72	8.61	2.63
134.5	7699	0.4	0.61	0	0	0	2.03	9.34	0	9.33	33.84	0	1.01	0.2	0	0.81	0	1.01	0	1.22	2.43	1.01	2.23	2.23	0.2	1.42	1.22	0.61	9.33	2.23	8.11	1.62
149.5	30336	0.45	0.9	0	0	0.22	0.68	9.68	0	2.93	41.89	0	0.22	0.22	0	1.8	0.22	1.8	0	1.13	0.9	0.68	2.25	2.25	0.22	1.8	0.68	0.22	7.88	1.8	6.31	2.7
159.5	15646	0	1.09	0	0	0	1.31	16.6	0.44	4.58	36.26	0	0.22	0.44	0	0.44	0.22	1.31	0.22	0.44	1.53	1.96	3.49	0.44	0	0.22	0.66	1.53	13.54	3.06	6.77	0.66
169.5	17798	0	0.96	0	0	0	1.73	17.07	0	1.92	35.89	0	0.58	0.19	0	1.34	0	7.1	0.19	0.19	5.76	0.19	2.11	0.58	0.19	1.73	0.58	1.54	7.29	0.77	4.8	2.69
179.5	20419	0	0.96	0	0	0	1.72	12.24	0	1.91	36.71	0.19	0.38	0.38	0	1.72	0	8.22	0.19	0.38	4.21	1.15	1.72	0.76	0.19	1.53	0.38	0.76	8.03	2.68	7.84	1.91
189.5	14840	0	0	0	0	0	0.37	21.35	0.18	1.1	27.81	0.74	0.18	0.55	0	0.37	0.18	0.74	0	0.74	9.39	1.84	1.1	0.18	0.18	0.55	1.29	1.66	9.39	3.5	4.79	2.58
199.5	22801	0	0.86	0	0	0.17	1.2	15.75	0.34	1.37	41.1	1.71	0.17	0.17	0	0.51	0.34	1.54	0.17	0.68	3.42	1.2	3.42	0.51	0	1.2	0.68	1.2	4.45	2.91	5.82	1.37
209.5	21351	0	0.64	0	0	0.16	0.8	13.44	0	0.8	48.64	3.04	0.16	0.16	0	0.32	0	0.8	0	0	5.76	0.32	1.12	0.48	0.16	0.64	0.16	0.16	4.96	2.08	5.28	0.96
219.5	17026	0.48	0.16	0	0	0	0.64	11.71	0.16	1.12	39.65	2.09	0.8	0	0	0.96	0	0.48	0	0.16	4.98	0.96	2.73	0.48	0	0.96	1.12	0.48	4.65	4.49	5.62	0.8
229.5	10151	0.96	1.35	0	0	0	1.54	23.66	0.38	0.96	10.38	2.69	0.19	0.19	0	2.31	0.19	0	0	1.54	6.15	1.35	2.88	0.58	0.58	1.35	1.73	1.15	4.04	3.46	8.65	2.31
234.5	6682	0	0	0	0	0	0.61	25.36	0	2.45	15.34	2.86	0.61	0	0	0.41	0	0.2	0	0.2	3.07	0	2.45	0.2	0	0.82	0.2	2.45	4.5	2.45	9	1.43
242.5	7743	0	0.24	0	0	0	0.7	23.28	0	1.41	8.47	1.41	0.24	0.47	0	0.94	0	0.24	0	0.24	4.7	0	0.94	1.18	0	0.47	1.41	0.24	5.88	4.94	16.47	1.88
247.5	14272	0	0.64	0	0	0.21	2.34	22.55	0.42	3.62	10.21	2.13	0.21	0.64	0	4.26	0.42	0.42	0	0.42	5.32	1.7	1.7	0.42	0	1.06	0.42	0.64	7.02	1.7	13.19	0.64
252.5	17647	1.11	0.22	0	0	0	0.22	26.33	0	1.77	12.39	4.2	0.22	0.22	0	0.66	0.22	0.66	0	1.33	5.31	0.22	1.11	0.22	0	0.22	0.22	1.11	8.18	2.21	11.95	1.99
262.5	36700	0.21	0.21	0	0	0	1.7	16.59	0	0.85	28.94	4.04	0.21	0.21	0	1.28	0.21	0.42	0	1.7	3.83	1.7	2.13	0.21	0.42	0.42	0.21	0.42	8.08	1.06	7.23	2.34
272.5	24323	0.16	0	0	0	0	0.16	22.96	0.16	0.96	21.19	2.57	0	0.48	0	0.96	0	0.16	0	1.28	8.83	0.96	1.44	0.16	0.16	0	1.44	0.32	8.35	2.41	8.02	1.28
282.5	20692	0	0.38	0	0	0	1.13	18.86	1.13	0.94	18.3	1.89	0.38	0.19	0.19	1.32	0.19	1.13	0	0.94	5.28	2.08	1.13	0.75	0	0.19	1.32	0.75	9.06	2.83	8.87	1.32
294.5	48738	0.37	0.19	0.19	0	0	0.56	11.59	0	0.93	29.91	0.19	0.19	0.19	0	2.62	0	2.06	0	0.37	5.42	2.62	0.75	0.19	0	0.19	0.37	0.37	3.55	1.31	5.05	1.12
304.5	48319	0.23	0.23	0	0	0	1.13	6.79	0	0.45	31.67	0.23	0.23	0.23	0	1.58	0.23	1.36	0	0.23	4.07	3.17	1.13	0.23	0	0	0.68	0.23	5.88	1.58	2.71	1.58
317.5	15513	0	0	0	0	0	0.17	15.1	0	1.68	30.54	0	0	0.17	0	0.67	0	0.34	0	0.34	1.84	0.5	0.84	0.17	0	0.34	1.01	1.17	5.2	7.21	7.21	0.84
322.5	25908	0	0	0	0	0	2.95	8.85	0.42	1.9	32.49	0.21	0.21	0.63	0	0.63	0	2.11	0	0.63	2.32	1.9	1.48	0.84	0	0.42	0.21	2.53	4.01	4.85	5.27	0.84
332.5	48866	0.22	0.45	0	0	0	1.12	6.51	0	0.22	36.55	0	0.22	0.22	0	0.67	0	0.9	0	1.8	5.16	1.12	1.8	0.22	0	0	0.22	2.91	2.02	2.24	3.81	2.69
342.5	56409	0	0	0	0	0	0.39	8.53	0	0.58	31.98	0	0	0.97	0	0.39	0	0.39	0	0.19	2.53	0.58	1.16	0.19	0	0	0.19	1.94	3.29	0.97	4.84	2.71
352.5	107602	0.29	1.02	0	0	0.14	2.76	4.64	0.14	0.44	36.43	0	0.14	0.29	0	2.18	0	0.72	0	1.31	2.76	1.31	1.45	0.14	0	0.29	0.14	1.16	1.74	0.72	2.61	2.03
362.5	73244	1.12	1.3	0.37	0	0.19	3.73	5.96	0.19	0.56	20.9	0.19	0	0.75	0	4.48	0	0.37	0	1.12	3.73	2.05	1.3	0	0	0.56	0.37	0.56	2.61	0.75	2.05	2.61
374.5	59689	0.55	0	0.37	0	0	2.01	7.5	0.37	0.55	5.68	0.18	0.18	0.18	0	4.76	0	0.18	0	0.37	2.38	1.65	1.1	0.18	0	1.1	0.37	0.18	5.31	0.92	3.48	2.38
384.5	58408	0.36	1.78	0.71	0.18	0.18	3.92	7.84	0.18	0.36	1.43	0.18	0	0.18	0	5.35	0	0.18	0.36	0.36	1.6	11.59	1.96	0	0	1.78	0.18	0.18	7.31	1.25	4.81	3.21
395.5	54764	0.38	3.05	0.38	0	0	3.43	7.81	0.19	0.38	3.05	0.19	0	0.19	0	5.71	0.38	0.38	0.19	0.19	3.62	6.1	1.33	0	0	1.33	0.57	0.19	5.33	1.33	4.38	3.43
404.5	25885	0.6	0.3	0	0	0	2.11	10.86	0.3	0	1.21	0.15	0	0.3	0	4.52	0	0.75	0	1.81	4.07	11.31	2.56	0.3	0	2.56	0.45	0	8.3	1.36	8.3	2.26
409.5	24323	0.96	0.96	0.16	0	0	8.02	8.67	0.16	0.32	4.01	0.16	0	0.64	0	3.53	0.48	0.16	0.64	0.48	3.21	10.43	1.93	0.16	0	3.85	0.32	0.48	4.49	1.93	6.74	2.25
419.5	22456	0.41	0.2	0	0	0	8.13	8.33	0.2	0.2	3.86	0	0.2	0.41	0	2.64	0	0.41	0.2	0.41	2.03	15.85	2.24	0.2	0	4.06	0.41	0.2	8.74	2.03	7.52	2.03
429.5	15500	0	0	0	0	0.25	0.5	10.34	0	1.76	2.27	0	0.25	0.25	0	2.02	0.76	1.76	0	0.5	6.55	1.26	3.53	0.5	0	0.25	0.5	0.25	12.59	3.02	11.08	1.76
439.5	11524	0.4	0	0	0	0.2	1.18	13.83	0	1.18	5.73	0	0.2	0.99	0	1.18	0.2	2.57	0	0	6.92	0.99	1.38	0.99	0	0.79	0.79	0.4	9.68	4.15	12.06	3.16
449.5	15648	0.2	0	0	0	0	1.2	9.77	0	1	18.56	0	0.4	0.4	0	2.59	0.2	2	0	0.6	4.99	2.79	1.8	1.2	0	0.4	0.4	0.6	9.98	1.6	10.58	3.79
459.5	12519	0.21	0	0	0	0	0.21	11.63	0	2.29	21.83	0	1.46	0.21	0	0.62	0.42	0.83	0	0	8.11	0.42	0.42	1.25	0	0.21	0.21	0	8.73	2.7	10.81	2.08
464.5	13024	0	0	0	0	0	1.2	10.08	0	1.44	25.58	0	0.96	0	0	1.2	0.48	0.96	0	0.96	4.08	0.48	1.44	0.48	0	0	0.72	0	6	2.88	13.67	1.92
469.5	16241	0	0	0	0	0	0.72	6.96	0	0.24	22.36	0	0.24	0.24	0	1.68	0.48	0.48	0	0.72	8.41	2.4	1.2	0.72	0	0.24	0.72	0	7.45	2.64	7.21	2.16
474.5	21603	0.24	0	0	0	0	0.24	5.79	0	1.69	44.34	0	0.24	0.48	0	0.24	0	0.72	0	0.48	3.61	3.61	2.41	0.48	0	0.24	0.96	0	3.37	2.41	7.23	0.48
479.5	20497	0	0	0	0	0	0.57	5.32	0	0.95	38.1	0	0.19	0.19	0	2.1	0	0.38	0	0.57	4.95	2.28	1.71	0.76	0	0	0.57	0.19	4.38	1.71	6.67	1.71
489.5	22607	0.19	0	0	0	0	0.77	5.02	0	1.35	35.98	0	0.19	0.39	0	1.16	0.19	1.16	0	0	3.68	2.51	0.39	0.97	0	0.19	0.77	0	6	2.32	10.64	1.74
499.5	15773	0	0	0	0	0	0.25	10.64	0.5	1.98	34.16	0	0.5	0.25	0	0.74	0	0.25	0	2.48	3.22	1.73	0.99	1.98	0	0.25	1.73	0	3.96	3.71	11.88	1.48
509.5	14102	0	0	0	0	0	0.19	6.2	0	1.74	28.49	0	0.19	0.19	0	1.74	0	1.36	0	1.16	5.43	3.68	1.36	0.78	0	0	1.36	0	9.11	1.55	12.21	2.32
519.5	11205	0	0.2	0	0	0	0.61	9.95	0	1.83	34.96	0	0.61	0.2	0	1.63	0.2	0.61	0	0.81	3.86	3.46	0.61	2.44	0	0	1.02	0	5.49	1.83	9.96	1.83
529.5	9972	0.22	0	0	0	0	0.45	10.3	0	1.56	34.45	0	0.22	0	0	2.01	1.12	0	0	1.34	3.13	1.79	1.34	0.89	0	0	1.56	0	4.47	3.36	10.29	1.12
540.5	10404	0.38	0.56	0	0	0	1.69	6.94	0	1.12	24.76	0	0.19	0.19	0	3.19	0.38	0.19	0	0.94	7.32	2.44	1.5	1.69	0	0.19	0.94	0.19	6.19	3.94	7.5	1.69
545.5	8167	0.57	0.19	0	0	0	0.57	9.37	0	0.76	27.34	0	0.19	0.19	0	3.06	0.38	0.19	0	0.96	4.02	3.44	0.96	2.29	0	0	1.15	0	4.78	5.16	10.32	2.1
555.5	9326	0.37	0.18	0	0	0.18	0.92	13.55	0.18	1.1	10.07	0	0.18	0.37	0	3.66	0.18	0.18	0	0.73	6.59	2.01	2.56	2.93	0	0	0.92	0.18	7.88	3.11	9.52	2.93
560.5	6408	0	0	0	0	0	0.21	21.54	0	1.49	7.68	0	1.28	0.64	0	1.28	0	0.43	0	0.64	4.05	0.43	0.85	4.69	0	0	2.13	0.21	7.04	10.66	9.81	0.64
570.5	23928	0	0	0	0	0	0.76	7.61	0	0.25	28.68	0	0.25	0.25	0	4.31	0.51	0.76	0	0.51	2.03	1.52	1.27	0.51	0	0.25	1.02	0.25	4.57	2.28	7.36	1.02
580.5	4919	0	0	0	0	0	0.23	17.83	0	0.23	20.83	0	0.23	0.23	0	4.17	0.23	0.23	0	0	6.02	0.23	0.46	5.32	0	0	0.46	0	2.08	9.95	9.03	1.16
590.5	3252	0	0	0	0	0	0.21	8.82	0	0.42	46.85	0	0.21	0	0	2.52	0.21	3.15	0	0	0.42	0	0.42	3.99	0	0	0.42	0	2.52	7.56	7.35	0.63
600.5	3395	0	0	0	0	0	1.23	24.63	0	2.22	22.17	0	1.23	0	0	1.48	0	0.25	0.25	1.72	0.49	0.74	0.49	5.66	0	0	1.23	0.25	6.65	5.42	5.17	0.74
610.5	8727	0	0	0	0	0	0.63	14.61	0	0.84	23.17	0.21	0.42	0.63	0	9.81	0	0.84	0	0	2.09	0.63	1.46	2.71	0	0.42	1.25	0.21	5.01	2.71	8.35	1.67
619.5	17418	0	0	0	0	0.21	0.63	8.57	0	1.05	28.03	0	0.21	0.21	0	5.23	0	1.46	0.21	0.21	1.46	0.84	1.46	1.26	0	0	0.84	0	5.44	1.26	4.6	1.26
624.5	22191	0	0	0	0	0	0.74	9.11	0.49	1.48	22.66	0	0.25	0.25	0	6.4	0	0.98	0	1.23	1.97	0.25	1.97	0.49	0	0	0.49	0	4.43	0.49	6.65	2.22
634.4	27822	0	0	0	0	0	0.78	9.83	0	1.96	24.75	0	0.2	0.2	0	7.07	0	1.38	0.2	0.2	4.72	1.57	1.18	0.98	0	0	0.59	0	5.89	0.39	5.89	2.36
644.5	30814	0.66	0.22	0	0	0	1.33	11.74	0	0.89	14.19	0	0.22	0.22	0	12.64	0	2.22	0	0.44	2.88	2.66	3.55	0.66	0	0	0.66	0	7.98	2	4.66	2.22
654.5	11888	0.19	0	0	0	0	0.57	7.47	0	0.38	17.82	0	0.19	0.19	0	10.34	0	1.34	0	1.15	3.06	3.83	0.77	3.45	0	0	0.57	0.19	6.7	1.34	9.39	2.68
664.5	25351	0.41	0	0	0	0	1.23	6.15	0	0.82	6.57	0	0.41	0.2	0	16.02	0	2.05	0	0.2	2.26	2.05	1.64	0.41	0	0	1.03	0.2	9.24	3.49	5.34	2.46
674.5	28501	0	0	0	0	0	1.37	5.71	0	0	20.55	0.46	0.23	0.23	0	13.7	0	1.14	0.23	0.46	3.42	3.2	1.6	0.23	0	0	0.68	0	5.25	0.23	6.85	1.6
679.5	16905	0	0	0	0	0	0.23	9.93	0	0.46	8.78	0.23	0.23	0.46	0	11.55	0	0.46	0	1.62	3	1.15	0.92	0.46	0	0	1.62	0	7.39	2.08	7.16	0.92
689.5	57393	0	0	0	0	0	0.57	5.34	0	0.19	25.14	0.19	0.19	0.38	0	17.52	0	0.57	0.19	1.33	2.48	0.76	1.14	0.19	0	0.19	0.57	0	6.1	0.95	2.86	2.28
699.5	26055	0.35	0	0	0	0	1.93	8.05	0	0.18	30.3	0	0.18	0	0	9.11	0	0.18	0	0.35	2.28	0.88	1.93	0.35	0	0	0.35	0	9.11	0.88	3.33	2.63
709.5	20886	0	0	0	0	0	2.22	11.08	0.25	0.25	23.64	0	0.49	0.49	0	11.08	0	0.25	0	0.49	1.48	0.98	2.46	2.46	0	0	0.74	0	8.37	1.48	6.16	1.48
719.5	3834	0	0	0	0	0	0.67	24.05	0	0	3.79	0	1.11	0.44	0	8.68	0	0.89	0	0.44	0.67	0.44	1.78	8.46	0	0	1.56	1.34	5.34	6.24	9.58	0.89
729.5	2647	0	0	0	0	0	0.81	18.02	0	0.27	9.41	0.27	0	0.27	0	4.3	0	0.81	0	0.81	0	0.27	1.08	7.8	0	0.54	3.22	0.27	16.93	1.08	9.41	0
739.5	3953	0	0	0	0	0	2.07	12.43	0	0.23	8.06	0	0.69	0.23	0	0.23	0	0	0	0.92	0.69	0.23	0.69	3	0	0	0.92	0.23	7.6	0.92	7.6	1.61
744.5	15086	0.24	0	0	0	0	0.97	8.94	0	0.48	6.28	0	0	0	0	9.9	0	0.24	0	0	0.72	1.45	1.93	0.97	0	0	0.48	0	3.86	1.21	4.59	0.24
754.5	51016	0.22	0	0	0	0	0.45	4.46	0.22	0.89	12.05	0	0.22	0.22	0	13.84	0	0.22	0	0.22	1.34	1.56	2.23	0.67	0	0.22	0.22	0.22	5.13	1.34	4.91	1.11
764.5	43318	0	0	0	0	0	0.95	5.21	0	0.16	35.33	0.16	0.32	0.32	0	11.04	0	0.16	0.16	0.32	0.47	2.68	3.15	0.16	0	0.32	0.47	0.16	6.94	0.95	5.84	1.42
774.5	47919	0.19	0	0	0	0	0.95	5.7	0	0.19	44.3	0	0.19	0.19	0	13.5	0.38	0.95	0.57	0.76	0.76	3.61	2.47	0.57	0	0.19	0.38	0	5.51	0.57	3.04	0.57
784.5	24096	0	0	0	0	0	0.19	4.91	0.38	0.57	50.09	0	0.19	0	0	4.16	0	0.19	0.38	0.19	1.32	1.13	2.27	1.13	0	0	0.76	0	9.07	0.76	5.67	0.94
794.5	17782	0.2	0	0	0	0	0.2	3.88	0.2	2.66	43.24	0	0.2	0.2	0	3.69	0	0.2	0	0	1.64	0.61	1.02	0.82	0	0.2	0.41	0	7.79	0.82	8.61	1.23
804.5	19131	0	0	0	0	0.2	0.61	7.96	0	2.04	46.12	0	0.2	0.61	0	5.71	0.2	0.2	0	0	1.63	0.41	0.81	2.24	0	0	0.61	0	2.24	0.2	5.92	1.84
814.5	32796	0	0	0	0	0.25	0.74	3.46	0	3.21	33.33	0	0.49	0	0	7.9	0	0	0	0.49	2.47	0.74	1.73	0.49	0	0.25	0.49	0	5.18	0.25	9.14	0.99
824.5	5596	0	0	0	0	0	0.23	10	0	7.67	44.19	0	0	0	0	4.88	0	0.23	0	0	1.16	0.46	0.7	0.93	0	0	0.93	0	5.35	0.23	8.14	1.16
834.5	5567	0	0	0	0	0	0.37	10.53	0	9.61	33.27	0	0	0	0	2.03	0	0.74	0	0	0.92	0	1.11	4.44	0	0	0.92	0	7.95	1.48	12.38	0.74
844.5	2966	0	0.26	0	0	0	0.26	19.37	0.26	2.62	36.91	0	0.26	0.26	0	3.93	0	0.52	0.26	0	1.57	0	1.57	2.62	0	0.26	0.52	0	4.19	1.05	7.07	0
849.5	11479	0.24	0	0	0.24	0	1.19	7.62	0	3.1	44.05	0	0.24	0.24	0	7.86	0	1.43	1.19	0	0.71	0	1.43	1.43	0	0.24	0.28	0	4.76	0.48	5.24	1.43
859.5	3965	0	0	0	0	0	0.66	13.56	0.44	2.84	38.86	0	0.22	0.22	0	3.06	0	0.44	0.22	0	1.09	0	1.75	3.5	0	0.22	1.31	0	5.47	1.75	7.88	1.31
869.5	19276	0	0	0	0	0	0.19	11.54	0.19	2.27	22.68	0	0.19	0.19	0	6.43	0	0.19	0	0.19	0.19	0	3.21	2.27	0	0	0.94	0.57	7.75	0.94	6.99	1.13
879.5	17491	0	0	0	0	0	0.5	8.25	0.25	2.5	27.75	0	0.25	0.25	0	6.25	0	0	0	0.25	0.25	0.5	4	1	0	0.25	0.5	0.25	5.75	0.5	15.25	2
889.5	24761	0.88	0.22	0	0	0.22	1.54	15.67	0.22	1.77	1.77	0	0.22	1.1	0	11.04	0	0.66	0.44	1.1	1.54	1.99	5.74	2.65	0	0	0.66	1.1	10.38	1.77	6.84	1.99
900.5	9546	0.41	0.2	0	0	0	2.25	16.55	0.2	1.43	3.27	0	0.2	0.41	0	14.72	0	0.2	0	0.2	0.61	0.61	4.09	3.48	0	0	0.41	0.41	8.79	3.27	8.79	2.04
909.5	40909	0.71	0.48	0	0.48	0.24	1.9	9.02	0.24	0.24	23.04	0	0.24	0	0.24	8.31	0.24	0.24	0.24	0.95	0.71	3.56	3.56	2.14	0	0	2.14	0.71	7.84	1.19	3.32	1.42
919.5	17418	0	0	0	0	0	0.84	10.45	0	2.93	39.96	0	0.21	0.21	0	0.42	0	0.21	0	0.21	0	0.84	1.26	1.46	0	0	0.84	1.88	5.02	2.51	6.07	2.72
929.5	31771	1.5	0	0	0	0	3.01	7.1	0.22	0.22	15.91	0	0.22	0.64	0	4.73	0	0.22	0.22	0.43	0.43	4.52	2.15	0.64	0	0.22	0.43	3.44	5.38	1.08	3.87	2.15
934.5	27590	1.16	0	0	0	0	1.63	9.77	0.46	0.93	20	0	0.23	0.23	0	6.51	0	0.23	0	0.7	0.7	4.53	3.72	0.93	0	0	0.93	2.32	3.26	3.02	3.02	1.86
944.5	47117	0.46	0.23	0	0	0.23	2.32	4.88	0.23	0.7	34.11	0	0.23	0	0	3.25	0	0	0	0.46	0.23	3.48	1.39	1.39	0	0.46	0.23	0.93	1.86	1.62	0.46	3.25
949.5	48920	0	0	0	0	0	1.49	3.53	0	0.37	29.05	0	0	0.19	0	1.49	0	0	0.19	0.37	0.37	1.86	1.12	0.19	0	0	0.37	0	3.54	0.93	0.93	1.68
959.5	47772	0	0.23	0	0	0.23	1.83	3.2	0	0.23	19.68	0	0.23	0.23	0	0	0	0.92	0.46	0	1.14	5.26	1.14	0	0.23	0.23	0.23	0.23	2.29	0.92	1.14	2.29
969.5	35529	0.17	0	0	0	0	1.2	4.45	0.17	0	48.72	0.17	0	0.17	0	0.34	0	0	0.34	0.34	0.17	5.47	1.54	0	0	0.17	0.17	0.34	2.74	0.17	2.9	0.85
979.5	20250	0.51	0.26	0	0	0.26	1.28	3.08	0	0	33.42	0	0	0.26	0	0.77	0.26	8.48	3.6	1.28	0.51	5.91	1.03	0.26	0	0	0.26	0	4.88	0	1.28	1.28
989.5	13717	0.19	0	0	0.19	0	1.14	6.27	0.19	0	42.5	0	0	0.57	0	0.19	0	2.66	0.19	0.38	0	1.33	0.76	0.19	0	0.19	0.95	0.19	1.33	0.57	1.9	1.9
999.5	9252	0.22	0	0	0	0	0.44	7.21	0	0.22	36.32	0	0.22	0	0	0.44	0	1.97	0.22	0.22	0.22	6.56	1.09	0.22	0	0.44	0.22	1.09	0.22	0.22	2.19	2.62
1008.5	39264	0	0	0	0	0	1.16	6.97	0	4.34	8.58	0	0.23	0	0	2.32	0.23	3.02	0.7	0.46	0.23	3.48	2.55	0.93	0	0	0.7	0.46	2.78	0.7	2.09	2.09
1018.5	15513	0	0	0	0	0	0.5	15.94	0.17	4.7	2.01	0	0.17	0.34	0	0.17	0	0.17	0.17	0.5	0.17	0.17	2.85	3.36	0	0	0.5	1.84	1.51	4.03	6.71	2.35
1028.5	18233	0	0	0	0	0	0.21	14.98	0.43	2.14	10.06	0	0.21	1.07	0	0.86	0	4.71	0.21	0.21	0.64	2.14	4.5	4.71	0	0	0.64	1.71	0.64	1.93	4.92	2.57
1038.5	20358	0	0.24	0	0	0.24	1.67	21.24	0	2.87	6.2	0	0	0.48	0	1.43	0	9.55	1.91	0.24	0	3.1	4.53	1.91	0	0	0.48	0.72	0.95	1.67	2.86	1.19
1043.5	7730	0	0	0	0	0.2	0.61	15.55	0.61	6.06	3.23	0	0.81	1.01	0	1.01	0	7.07	0.2	0.2	1.21	2.22	1.82	3.84	0	0	0.61	1.21	0.2	2.22	3.03	3.43
1053.5	19404	0	0	0	0	0	0.94	6.8	0	1.41	32.39	0.23	0.23	0.23	0	0.47	0	2.35	0.23	0	0.23	5.63	1.64	2.58	0	0	0.23	0.23	0.23	0.47	2.82	2.11
1058.5	16007	0	0	0	0.24	0	0.24	9.99	0.24	2.21	32.2	0	0.24	0	0	0.24	0	1.22	0.73	0.73	0.24	3.17	0.49	0.49	0	0	1.22	0.49	0.73	0.98	1.95	0.98
1068.5	14211	0	0	0	0	0.18	0.73	6.95	0.37	0.55	43.59	0	0.18	0.18	0	0	0	0.92	0.18	0	0.55	5.13	1.46	0.92	0	0	0.37	0.18	0.55	0.73	3.3	1.65
1078.5	14467	0	0.25	0	0	0.25	0.25	4.79	0	1.01	39.55	0	0.25	0.25	0	0.5	0	3.27	1.01	2.52	0.25	3.27	1.76	0.25	0	0	0.25	0.5	0.5	0.76	2.27	1.31
1083.5	10319	0	0	0	0	0	0.42	3.19	0.21	0.21	40.47	0	0.21	0.21	0	0.21	0	2.12	0	0.42	0.42	8.69	1.06	0.21	0	0.21	0.21	0.21	0.21	0.21	2.54	2.75
