# Supplementary material for: Distribution of the polycystine radiolarian species in the Quaternary sediment cores of the subarctic North Atlantic and Sea of Okhotsk
Source: Data Brief. 2018 Feb 2;17:438–41. doi: 10.1016/j.dib.2018.01.041 (PMC5988337; doi:10.1016/j.dib.2018.01.041)
Supplement: Supplementary file 2 — Supplementary material [file mmc2.zip › LV28-44-3_percentages of 31 species in 137 samples.xlsx]

## Sheet: 44_3_rad_abundant
Sediment core LV28-44-3: the Sea of Okhotsk: percentages of 31 radiolarian species in 137 samples
		Species
depth in core, cm	total radiolarian abundances, tests per 1 g	Antarctissa sp. 1	Antarctissa sp. 2	Artobotrys borealis	Artostrobus annulatus	Artostrobus joergensenii	Botryocampe inflata	Ceratospyris borealis	Cladoscenium ancoratum	Cromyechinus borealis	Cycladophora davisiana	Dumetum rectum	Echinomma delicatulum	Lampromitra sp.	Lithelius minor	Lithocampe platycephala	Lithomelissa setosa	Lithomitra arachnea	Lithomitra lineata	Peridium sp.	Phormacantha hystrix	Plagoniidae spp.	Pseudodictyophimus gracilipes	Pterocorys hirundo	Rhizoplegma boreale	Sethoconus tabulatus	Spongotrochus glacialis	Stylatractus pyriformis	Stylochlamidium venustum	Stylodictya stellata	Tholospira sp.	Trisulcus sp.
0	0	0.5	12	3.5	0	0	7	3.5	0	0	7.25	0.25	0	0.5	0	0.5	0	0	0	0.5	0.75	45	1.75	0	3	1.5	0	0	8	0.5	0.5	1.25
3.5	3416	2.4	3.6	2.8	0	0	6.8	5.6	0	0	8.4	0	0	0	0	0.4	0	0.4	0	0.4	2	38	3.2	0	1.6	2.4	0.8	0	10	1.2	1.6	5.2
8.5	11854	0.29	5.48	2.88	0	0	6.34	2.88	0	0	3.75	0	0	0	0	0.29	0	0	0.58	0	1.73	57.93	1.15	0	2.02	1.44	0.29	0	8.36	0.29	1.15	2.02
18.5	8084	0	5.09	3.27	0	0	5.82	2.91	0	0	6.91	0	0	0	0	0	0	0	0.36	0.73	0.73	48	0.36	0	2.18	2.91	0	0	13.82	0.73	1.45	2.18
28.5	11702	0	7.54	0.75	0	0	3.52	5.28	0.25	0	4.52	0	0	0	0	0.25	0	0	0.75	0.25	0.75	58.54	0.5	0	1.01	1.26	0.5	0.25	7.04	0.5	2.51	2.51
38.5	11642	1.26	4.55	1.01	0	0	6.06	2.78	0.25	0	6.82	0	0.25	0	0	0	0	0	3.54	0	0.25	55.3	0.25	0	2.27	1.26	0.25	0	8.59	1.01	1.26	2.02
48.5	11717	0	7.29	0.58	0	0	7.87	3.21	0	0	10.5	0	0	0	0.29	0.29	0	0	0.87	0.29	0.87	48.69	1.46	0	0.58	1.17	0.58	0.29	10.2	0	1.17	2.04
58.5	10761	0.27	4.92	3.28	0	0.27	5.74	2.73	0	0	9.29	0	0	0	0	0.55	0	0	0.55	0.27	1.09	52.19	0.27	0	2.19	0.55	0	0	9.84	0.27	1.09	1.91
68.5	11142	1.06	5.28	1.85	0	0	6.6	4.75	0.26	0	7.39	0	0	0.26	0	0.26	0	0	0.53	0.26	0.53	44.33	1.06	0	1.58	3.96	0.26	0	13.19	0	1.85	2.37
78.5	5409	2.17	0	0	0	0	2.17	7.61	0	0	18.48	0	0.54	0	0	0	0	0	0	0.54	1.09	21.2	3.26	0.54	0.54	4.35	0.54	0	26.09	0	4.35	2.17
88.5	16773	0.81	7.74	3.26	0	0	5.7	4.89	0.2	0	13.03	0	0	0	0	0	0	0	2.65	0.2	0.41	45.01	1.02	0	2.04	0.81	0.41	0	7.33	0.2	1.22	1.22
93.5	12908	0.23	4.1	2.28	0	0	6.38	5.24	0	0	19.36	0	0.23	0.23	0	0.23	0	0	0.46	0.46	0.46	36.45	0.46	0	1.37	1.82	0.23	0	14.58	0.46	0.68	1.59
103.5	9173	1.28	1.6	0	0	0	3.53	5.13	0	0	50.32	0	0	0.64	0	0	0	0	0	0	0.64	15.06	1.6	0	1.6	2.88	0.32	0	8.65	0.32	1.92	2.56
113.5	10621	2.77	2.22	0.55	0	0	4.71	1.66	0	0	43.49	0	0	0.28	0	0	0	0	0.28	0	1.11	27.42	0.83	0	1.39	1.11	0.28	0	8.03	0	0.28	1.66
123.5	12606	1.08	2.71	1.9	0	0	6.78	3.52	0	0	31.44	0	0	0	0	0	0	0	0	0	0.54	29.81	1.08	0	1.36	1.36	1.08	0	12.2	0	1.63	1.9
128.5	10201	0.86	2.02	0.29	0	0	4.61	4.61	0	0	39.48	0	0.29	0	0	0	0	0	0.58	0.29	0.58	29.39	0.86	0	1.73	0.58	0.58	0	9.22	0	1.73	0.86
138.5	14495	1.22	5.48	1.62	0	0	3.04	4.06	0	0	33.47	0	0	0	0	0	0	0	0.81	0.2	1.01	31.44	1.01	0.41	0.61	1.62	1.62	0	8.72	0.2	0.41	1.01
148.5	34159	0.41	2.05	0.82	0	0	1.64	2.05	0	0	55.33	0	0.2	0.2	0	0	0	0	0	0.2	0.61	26.43	0.2	0	1.64	1.23	0.2	0.2	4.51	0.2	0.2	0.82
158.5	28867	1.18	2.56	0.2	0	0	2.56	1.58	0	0	53.45	0	0	0.2	0	0	0.2	0	0	0.2	0.59	22.49	0.99	0	0.99	1.38	0.39	0	7.3	0	0.79	1.97
168.5	34055	0.21	2.55	0.21	0	0	2.34	0.85	0	0	52.87	0	0	0.21	0	0	0.42	0.21	0	0	0.64	30.36	0.64	0	0.21	0.42	0.21	0	4.67	0.42	0.21	1.49
173.5	29469	0.48	2.14	0	0	0	2.38	2.14	0	0	60.33	0	0	0	0	0	0	0.24	0	0.48	0.95	18.05	0.95	0.24	0.24	1.66	0	0	6.65	0.48	0.24	0.95
183.5	14218	0.66	1.31	0	0	0	2.41	2.41	0	0	68.49	0	0	0	0	0.22	0	0	0	0.22	0.22	14	0.66	0	0.22	0.44	0.22	0	4.6	0.22	0.22	1.53
193.5	16322	0	0.93	0	0	0	2.55	0.7	0	0	67.98	0	0	0.23	0	0	0	0	0.46	0.23	0.23	11.37	0.46	0	0.46	0.7	0.23	0	8.35	0.7	0.93	2.32
198.5	28224	0.2	0.79	0	0	0.2	3.37	0.6	0	0	60.91	0	0	0.2	0	0.2	0	0.2	0.2	0.2	0.6	21.23	0.79	0	0.6	0.99	0.2	0	5.95	0.2	0.2	1.19
208.5	15435	0.45	0.23	0	0	0	1.59	1.59	0	0.23	76.87	0	0	0	0	0	0	0	0	0.23	0.91	5.9	0.68	0	0.68	0.68	0.23	0	7.71	0.23	0.68	0.68
218.5	22667	0.4	1.58	0.2	0	0	2.96	2.37	0	0	61.07	0	0.2	0	0	0.4	0.4	0.2	0	0.59	0.4	16.4	0.99	0	0.59	0.59	0	0	7.31	0.2	0.99	1.19
228.5	26236	0	0.63	0	0	0	2.5	0.63	0	0	53.13	0	0	0.21	0	0	0	0	0	0	0.63	28.13	0.21	0	0.21	0.83	0.42	0	7.71	0.42	0.63	1.46
238.5	18200	0.44	1.32	0	0	0	3.3	2.2	0	0	57.58	0	0	0.22	0	0	0.22	0	0	0.22	0.66	25.71	0.44	0.22	0.44	0.22	0.22	0	5.05	0.22	0	0.66
248.5	25475	0.57	1.92	0	0	0	3.45	1.92	0	0.19	54.98	0	0	0.19	0	0	0	0	0.19	0.19	0.77	24.9	0.19	0.19	0.38	0.19	0.38	0	4.6	0.19	0.38	1.92
258.5	25713	0.73	2	0	0	0	3.63	2.72	0.18	0	56.62	0	0	0.18	0	0	0	0	0.18	0.36	0.54	18.87	0.36	0	1.09	0.54	0.18	0	7.99	0.54	0.91	1.27
268.5	55216	0.2	1.22	0	0	0	2.03	2.23	0	0	60.85	0	0	0.2	0	0	0	0.2	0	0	0.2	17.85	1.42	0	0.81	0.41	0.41	0	8.52	0.61	0.41	1.22
279.5	11813	0	1.81	0	0	0	2.26	7.45	0	0.23	41.53	0	0.23	0.23	0	0.23	0	0	0	0.9	0.68	20.09	0.9	0	1.35	0.45	1.58	0	15.35	0.45	1.35	1.81
288.5	11740	0.24	1.43	0	0	0	2.14	10.69	0	0.48	44.42	0	0.24	0.48	0	0.71	0	0	0	0.24	0.71	19	0.71	0.24	0.24	0.48	0.24	0	12.35	0.48	1.9	1.19
293.5	5636	0.22	1.09	0	0	0	3.28	15.28	0	0.44	32.97	0	0	0	0	0.22	0	0	0	0.87	1.53	19	0.44	0	0	0.87	0.44	0	18.12	0.87	1.53	2.18
303.5	13832	1.01	2.23	0	0	0	0.81	3.64	0	0.4	43.12	0.2	0	0.2	0	0	0	0	0.2	0	0.81	31.58	0.2	0	0.61	0.2	1.21	0	8.5	0.61	1.82	1.21
313.5	12881	1.52	1.96	0	0	0	0.43	5	0	0.22	35.87	0	0	0.43	0	0.22	0	0	0	0.65	0.87	35.65	0.43	0.22	0.65	0.65	0.87	0	9.13	0.43	1.96	1.3
323.5	17440	1.61	2.75	0	0	0	2.06	5.73	0	0.46	40.6	0	0	0.23	0	0.23	0	0	0	0.46	1.15	27.52	0.46	0	0.92	1.15	0.23	0	7.34	0.23	2.29	1.61
333.5	5238	0.89	0.22	0	0	0	0	10.69	0	1.11	40.31	0	0	0.45	0	0	0	0	0	0	2.45	12.47	0.45	0	0	0.89	1.34	0	17.59	0.67	6.9	1.78
343.5	12326	1.13	2.04	0	0	0	2.04	6.56	0	0.68	41.63	0	0.23	0.23	0	0.23	0	0	0	0.9	3.17	10.63	0.23	0	2.26	1.58	0.68	0	14.25	0.23	8.14	0.9
353.5	6411	0.66	0.44	0	0	0	0.66	13.1	0	1.09	41.48	0	0	0.44	0	0.22	0.22	0	0	0.44	1.31	3.71	1.09	0	0.87	1.09	1.53	0	19.87	0.22	7.64	1.75
363.5	10665	1.19	2.63	0	0	0	2.15	7.4	0	0.48	50.84	0	0	0.48	0	0	0	0	0	0.24	2.15	3.34	0.72	0	1.19	0.95	0.48	0	12.89	0.24	7.64	3.1
373.5	7379	1.2	2.99	0	0	0	1.79	11.55	0	0.6	45.62	0	0	0.4	0	0.2	0	0	0	0.6	2.99	1.79	1	0	0.6	1.39	1.39	0	11.75	0.2	7.77	3.78
383.5	6596	0.71	1.89	0.24	0	0	2.12	11.56	0	0.47	45.28	0	0	0.71	0	0.24	0	0	0	0.94	2.83	1.42	0.94	0.24	0.71	1.42	0.47	0	11.56	0	12.97	1.89
393.5	10639	0.69	3.21	0	0	0	1.15	8.94	0.23	0.23	39.91	0	0	0.46	0	0.46	0	0.23	0	0.46	2.06	3.9	0.23	0	1.15	1.83	0.69	0	14.91	0.69	11.93	3.67
403.5	6103	0.24	2.59	0	0	0	0.94	9.65	0	0.24	44.24	0	0	0.24	0	0.24	0	0	0	0.47	2.35	2.35	0.94	0.24	2.12	2.35	0.47	0	12.71	0.71	12	4.24
413.5	0	0.25	2.21	0	0	0	1.72	8.35	0.25	0.74	41.28	0.25	0	0	0	0.25	0	0	0	0.74	3.69	1.72	0.74	0	1.97	1.97	0.74	0	12.78	0.49	12.78	5.16
423.5	11675	0.24	1.92	0	0	0	0.96	11.51	0	0	37.89	0	0	0.48	0	0	0	0	0	0.24	6.47	1.92	0	0	0.24	1.92	1.2	0	15.59	0	12.71	4.08
433.5	6098	0	0	0	0	0	0.28	18.21	0	0	30.81	0	0	0.28	0	0	0	0	0	0.28	5.04	0.84	0.56	0	0.28	1.96	1.68	0	20.45	0.28	11.2	5.6
443.5	7110	1.19	2.86	0	0	0	2.39	9.79	0	0	32.94	0.24	0	0.48	0	0	0	0.48	0	0	7.64	2.63	0.48	0	0.48	2.63	0.48	0	13.84	0.48	12.41	5.25
453.5	9907	0.65	1.72	0	0	0	0.65	10.13	0.65	0	42.03	0.43	0	0.43	0	0.43	0	0.43	0.43	1.29	6.9	1.94	0.43	0	0.65	3.02	0.43	0	14.01	0.22	5.6	3.23
463.5	9706	0.72	0.48	0	0	0	0.48	11.3	0	0	25	2.64	0	1.2	0	0.24	0.24	0	0	0	8.65	0.48	0.72	0	0.48	1.68	2.88	0	14.66	0.24	11.06	4.09
473.5	15639	0	2.18	0	0	0	2.43	9.22	0	0	41.02	3.16	0	0.49	0	0.49	0	0	0	0.49	8.25	1.46	0	0	0.49	0.49	1.21	0	5.58	0.49	9.71	4.61
483.5	6285	0.67	1.78	0	0	0	0.89	10.24	0	0	44.54	2.45	0	1.34	0	0.22	0	0.45	0	0.45	6.9	1.56	0.22	0	0.22	1.11	0.45	0	5.12	0.89	9.13	2
493.5	0	0.75	2	0	0	0	1.25	8.5	0	0	41.5	4.25	0	0.25	0	1	0	0	0	0.25	8.25	2.5	1.25	0	0.5	0.75	0.25	0	9.25	0.25	7.25	2.25
503.5	7690	1.46	1.94	0	0	0	1.7	10.68	0	0	23.54	3.16	0	0.49	0	0.73	0	0	0	0.24	10.44	2.91	0.24	0	0.49	1.94	1.21	0	13.11	0.73	10.68	2.18
513.5	2138	0.32	0	0	0	0	0.32	25.24	0	0	5.11	0.96	0	0.32	0	0	0	0	0	0	5.75	0.32	0.32	0	0	0	3.51	0	8.31	3.19	15.02	0.32
523.5	3525	0	0.39	0	0	0	0.78	20.93	0	0	7.75	1.16	0	0.39	0	1.16	0	0	0	0.78	3.88	0	0.39	0	0	0.39	1.55	0	10.47	0.78	9.69	0.39
533.5	2637	0	0	0	0	0	0	14.51	0	0	5.7	1.04	0	0	0	0.52	0	0	0	0	3.63	0.52	0	0.52	0	1.04	1.04	0.52	11.92	0.52	14.51	1.55
543.5	2896	0	0	0	0	0	0.47	18.4	0	0	3.07	0.94	0	0	0.24	0.71	0	0	0	0	6.84	0	0.24	0.24	0	0	1.42	0	10.38	1.65	13.92	1.89
553.5	8257	0	0	0	0	0	0.71	13.95	0	0	8.51	6.38	0	1.18	0	1.18	0	0	0	0.24	10.4	0.24	0.71	0	0.24	0.47	1.18	0	11.58	0.71	23.4	4.73
563.5	8144	1.12	0.45	0	0	0	0.22	16.78	0	0	10.07	6.26	0.22	0.22	0	1.57	0	0	0	0.89	9.17	0.89	1.12	0	0	0.89	0.45	0	13.42	0.67	19.91	4.25
573.5	7727	1.26	1.05	0	0	0	1.26	13.68	0	0	13.05	6.11	0	0.84	0	3.16	0	0	0	0.84	10.95	1.05	1.68	0	0.21	1.47	0.84	0	7.58	0.42	17.68	3.58
583.5	5781	0	0	0	0	0	1.14	21.14	0	0	3.64	3.41	0	0.45	0	1.36	0	0	0	0.91	5.91	2.05	1.14	0	0	0.91	1.59	0	6.82	0.68	17.95	1.59
593.5	5739	0.24	0.48	0	0	0	0.95	15.71	0	0	5.71	2.62	0	0.48	0	3.1	0	0	0	0.71	7.62	0.71	0.95	0	0	0.71	1.67	0	9.52	0.71	19.76	1.43
603.5	5147	1.11	1.11	0	0	0	0.88	12.83	0	0	4.42	3.76	0	0.44	0	2.88	0	0	0	0.22	6.42	0.66	0.44	0	0.22	0.22	1.11	0	9.96	0.66	19.25	2.43
613.5	11046	2.89	1.65	0	0	0	2.06	7.84	0	0	31.96	4.54	0	0.62	0	2.68	0	0	0	0.41	8.25	0.82	0.82	0	0	0.62	0.82	0	9.69	1.86	8.87	4.12
618.5	19172	2.81	0.22	0	0	0	3.67	7.34	0	0	28.73	5.18	0	0.22	0	3.02	0	0	0	0.43	5.4	3.24	0.65	0	0.22	0.22	0.86	0	10.37	1.08	8.21	4.97
623.5	27728	3.08	1.64	0	0	0	2.87	10.06	0.21	0	26.28	5.75	0	0.62	0	2.46	0.21	0	0	0	9.45	1.64	1.85	0	0	1.03	0.62	0	11.09	0.41	6.16	3.9
628.5	24433	5.37	1.12	0	0	0	4.25	7.61	0	0	25.73	2.68	0	1.12	0	3.36	0	0	0	1.57	9.62	4.25	0.67	0	0.22	0	0.45	0	13.42	0.67	4.7	5.15
633.5	16007	6.59	2.44	0	0	0	6.1	9.02	0	0	14.15	3.66	0	0.49	0	3.41	0	0	0	1.46	9.51	7.07	3.17	0	0.24	0.49	0.98	0	11.46	0.24	4.88	4.88
638.5	21375	5.02	4.57	0	0	0	6.85	7.53	0	0	13.47	2.05	0	0.23	0	4.11	0.23	0	0	0.68	9.13	7.99	2.28	0	0.46	0.68	0.46	0	13.93	0.68	4.79	3.88
643.5	17178	3.03	3.98	0	0	0	6.44	9.09	0	0	15.34	4.17	0	0.57	0	5.87	0.19	0	0	0.76	10.23	3.98	1.52	0	0	0.19	0.38	0	12.12	0.57	6.63	2.65
648.5	19643	5.87	3.26	0	0	0	4.35	8.48	0	0	11.3	2.39	0	0.87	0	4.57	0.22	0	0	1.52	10.65	7.39	1.74	0	0.87	0.65	1.3	0	13.48	1.3	4.13	4.57
653.5	9565	1.67	0.24	0	0	0	0.95	17.38	0	0	9.76	2.62	0	0	0	0.95	0	0	0	0.24	10.48	0.95	1.43	0	0.24	0	0.48	0	21.43	1.67	8.57	1.67
658.5	13478	2.53	3	0	0	0	5.3	10.6	0	0	12.21	4.38	0	0.23	0	1.84	0	0	0.23	0.69	10.14	5.76	0.23	0	0	0	2.53	0	11.75	0.69	6.68	3
663.5	15497	1.2	2	0	0	0	1.8	9.22	0	0.2	10.42	2.81	0.2	0.4	0	1.6	0	0	0	0.4	8.82	3.81	1.2	0	0.4	0	0.6	0	14.23	0.6	9.62	2.4
668.5	14576	0.78	1.82	0	0	0	3.13	7.29	0	0	10.68	5.21	0	0	0	2.34	0	0	0	0	8.07	3.65	1.04	0	0.26	0	0.26	0	13.02	0.52	8.85	3.39
673.5	11037	0.24	0	0	0	0	1.19	16.19	0	0	10.95	1.9	0	0.95	0	0.24	0	0	0	0	9.29	1.67	0.24	0	0	0	0.95	0	14.76	1.43	14.52	3.1
678.5	16094	0.94	0.47	0	0	0	1.18	10.85	0	0	12.26	2.12	0	0.47	0	1.89	0	0.24	0	0.47	10.14	2.36	0.47	0	0.24	0	0.94	0	13.68	0.24	9.67	2.59
683.5	14478	1.12	0.45	0	0	0	0.45	8.09	0	0	22.25	0.22	0	0.67	0	1.8	0	0	0	0.9	6.74	6.74	0.67	0.22	0.22	0	1.57	0	11.01	0.67	6.97	2.92
688.5	35346	1.29	0.77	0	0	0.26	1.03	3.09	0	0	23.71	0.26	0	1.29	0	2.06	0	0	0	0.77	9.28	12.11	0.77	0	0	0	0.26	0	7.73	0.26	5.93	1.8
693.5	27070	2.64	0.96	0	0	0	0.96	3.37	0	0	26.92	0	0	0.96	0	2.16	0	0	0	0.24	7.45	13.22	0.24	0	0.24	0	0.24	0	5.77	0.48	4.81	3.13
698.5	32659	3.56	0.42	0	0	0	0.63	2.72	0	0	29.71	0	0	0.21	0	0.84	0	0	0	0.42	5.44	11.72	0.42	0	0	0	0.21	0	5.86	0.21	2.93	1.26
703.5	58623	3.26	1.4	0	0	0	0.47	2.33	0	0	31	0	0	0.93	0	2.1	0	0	0	0.47	4.9	8.62	0.23	0	0.23	0	0.47	0	5.36	0.23	3.73	1.63
708.5	49991	1.14	0.91	0	0	0	1.82	3.19	0	0	35.99	0	0	0.23	0	1.59	0	0	0	0	3.19	11.16	0.46	0	0.23	0	0.23	0	5.24	0.23	3.87	2.28
713.5	48510	2.82	0	0	0	0	2.11	2.11	0	0	34.04	0	0	0.23	0	1.88	0	0.23	0	0.23	3.76	12.21	0.7	0	0	0	0.23	0	5.16	0.23	4.23	2.11
718.5	44980	3.04	0	0	0	0	1.01	2.28	0	0	43.8	0.25	0	0.25	0	1.52	0	0	0	0.25	2.78	6.08	0.51	0	0	0	0.25	0	3.54	0.25	2.03	1.77
723.5	34077	0.75	0	0	0	0	0.5	3.01	0	0.25	47.12	0	0	0.25	0	0.75	0	0	0	0	4.26	5.01	0.5	0	0	0	0	0	4.76	0.25	2.76	1.75
728.5	39810	0.92	0.23	0	0	0	2.29	2.06	0.23	0	43.25	0.23	0	0.23	0	1.83	0	0	0	0.69	1.83	8.24	0.92	0	0	0	0.23	0	6.41	0.46	3.89	0.69
733.5	34693	2.84	0.88	0	0	0	1.31	2.41	0	0.22	44.64	0	0	0.22	0	1.97	0.44	0	0	0.66	1.53	6.35	1.31	0	0	0	0.22	0	4.81	0.22	2.19	2.63
738.5	15031	2.78	0.51	0	0	0	2.78	2.02	0	0	42.68	0	0	0.51	0	1.26	0	0	0	0.76	2.53	4.8	0.51	0	0.25	0	0	0	7.07	0.25	4.55	2.53
743.5	25337	2.25	1.35	0	0	0.22	1.12	2.7	0	0	36.18	0	0	0.45	0	2.02	0	0	0	0.67	2.47	7.87	0.45	0	0	0	0.45	0	5.39	0.22	3.15	2.92
748.5	21180	0.86	0	0	0	0	0.65	4.3	0	0.22	42.58	0	0	0.43	0	0.43	0	0	0	0.43	2.8	2.8	0.65	0	0.22	0	0.43	0	7.1	1.29	4.09	2.58
753.5	31019	1.98	0.22	0	0	0	3.08	4.63	0	0	39.87	0	0	0.22	0	0.44	0	0	0	0.22	2.2	5.73	0.66	0	0	0	0.22	0.22	8.59	1.1	3.74	1.76
758.5	27931	1.57	0.39	0	0	0	2.15	5.68	0	0.39	37.38	0	0	0.2	0	1.17	0	0	0	0.39	2.94	5.48	1.17	0.2	0	0	0.98	0	7.24	1.57	3.33	2.74
763.5	27193	1.26	0.5	0.25	0	0	3.52	3.52	0	0.25	39.95	0	0	0.25	0	1.51	0	0	0	0.5	3.27	9.3	0.5	0	0	0	0.5	0	5.78	0.5	4.27	2.26
768.5	17395	0.2	0.4	0.2	0	0	3.02	6.04	0.2	0	38.43	0	0	0.4	0	2.01	0	0	0	0.6	4.63	3.42	0.4	0	0	0	0.4	0	6.04	1.21	2.82	2.82
778.5	35484	0.61	2.87	0	0	0	1.84	4.92	0	0	31.56	0.2	0	0.82	0	2.25	0	0.2	0	0.82	6.35	1.84	0.82	0	0	0.2	0.41	0	5.33	1.23	3.48	4.51
788.5	23800	0.48	2.39	0	0	0	1.67	5.74	0	0.24	30.62	0	0	0.24	0	1.91	0	0	0.24	0.24	5.26	2.39	1.44	0	0	0	0.48	0.24	4.31	0.96	2.87	3.59
798.5	28000	0.89	0.89	0	0	0	2.89	4.89	0.22	0	37.78	0	0	0.22	0	1.56	0.22	0	0	0.44	3.56	4.67	0.89	0.44	0	0	0.22	0	4.67	0.89	3.78	1.78
808.5	46005	0.74	1.24	0.25	0	0.25	1.49	3.96	0	0.25	30.69	0	0	0.25	0	4.46	0	0	0	1.24	3.22	2.97	0.99	0	0	0	0.25	0	4.46	0.25	1.49	3.47
818.5	29190	0.24	0.96	0	0	0	1.68	1.92	0	0.24	40.29	0.24	0	0.24	0	1.2	0	0	0	0.24	5.04	0.96	0.24	0	0	0.24	0	0.24	4.32	0.24	3.6	3.36
828.5	48253	0.39	1.93	0	0	0	4.26	3.09	0	0.19	38.3	0.19	0	0.58	0	4.06	0	0	0	0.39	4.26	1.74	0.58	0	0	0	0.39	0.19	3.29	0.39	0.77	2.51
833.5	46461	2.45	1.96	0	0	0	4.41	1.47	0	0.25	30.39	0	0	0.25	0	4.9	0.25	0	0	0.25	4.41	4.41	0.49	0	0.25	0.49	0	0	1.96	0.98	1.72	1.47
843.5	45452	0.41	3.08	1.23	0	0.21	4.72	1.44	0	0.21	35.11	0	0	0.21	0	4.72	0.62	0.21	0	1.23	1.85	4.72	0.41	0	0	0.21	0	0.21	3.49	0.62	0.41	1.44
853.5	47486	0.96	1.92	0.24	0	0	4.32	2.16	0	0	39.09	0	0	0.24	0	3.84	0	0.24	0	0.24	2.16	3.12	0.72	0.24	0	0.48	0.24	0	3.12	0.48	3.12	0.72
863.5	52515	0	3.55	1.9	0	0	1.9	2.13	0.24	0	22.27	0.24	0	0	0	6.87	0	0	0	0.71	1.18	3.79	1.18	0	0.24	0.24	0.24	0	4.98	0.95	1.66	2.61
873.5	39200	0	0.95	2.38	0	0	2.62	4.05	0	0	20.48	0.24	0	0.95	0	6.67	0.24	0	0.24	0.48	2.38	3.33	0.24	0	0.24	0.95	0.24	0	5.48	0	2.38	0.95
878.5	33176	1.14	3.89	0.92	0	0	2.29	5.03	0	0.23	18.54	0.23	0	0.46	0	6.64	0	0	0	0.23	2.52	2.75	0.92	0	0	1.14	0.23	0	4.81	0.46	1.83	1.6
888.5	18144	0	1.03	0	0	0	0.62	6.79	0	0	5.76	0.21	0	0.41	0	3.91	0	0	0	0.21	2.88	1.44	0.41	0	0	0.21	0	0	13.17	1.03	3.91	3.7
898.5	40904	0.89	3.56	2	0	0	3.34	6.24	0.22	0.22	3.79	0.22	0	0.22	0.22	4.23	0	0	0.22	0.22	0.89	4.01	0.45	0	0.22	0.22	0.22	0	10.02	2.45	2.67	0.67
903.5	29087	0.89	4.25	2.01	0	0	4.03	4.92	0	0.22	0.22	0.89	0	0.45	0	3.8	0	0	0.22	0	3.36	6.04	1.12	0	0	2.46	0.45	0	10.96	0.22	4.03	1.57
908.5	32727	1.25	3.55	0.84	0	0	2.71	3.97	0	0	0.63	0.84	0	0.42	0	5.01	0	0	0.21	0.42	2.92	5.43	0.42	0	0.21	1.46	0.21	0	10.86	1.88	4.8	0.84
913.5	18949	0.48	1.68	0	0.24	0	2.88	5.77	0.24	0	0.24	0.24	0	0.48	0	1.2	0	0.24	0.24	0.24	3.13	2.88	1.2	0	0.24	1.44	0.24	0	18.27	1.68	4.57	1.92
918.5	34982	0.98	3.13	0.2	0	0	2.15	3.71	0	0	0.2	0.59	0	0.39	0.2	4.3	0	0.2	0.2	0	3.52	11.33	1.56	0	0.39	0.98	0.2	0	13.28	1.37	3.71	0.98
923.5	36297	1.18	5.65	0.24	0	0	3.53	5.41	0.24	0.24	0.24	0.24	0	0.24	0	3.76	0	0	0.47	0.47	2.59	19.06	0.47	0	0	1.18	0.24	0	13.88	0.94	1.65	0.71
928.5	37237	3.67	3.21	0.23	0	0	2.52	3.67	0.23	0.23	0	0	0	0.69	0	4.13	0.23	0.23	0.23	0	2.29	26.38	0.92	0	0	1.61	0.23	0.23	11.93	0.69	1.83	1.61
933.5	24761	1.32	1.99	0	0	0	1.32	6.18	0.22	0	0.22	0.22	0	0.22	0	2.87	0.44	0	0	0.22	4.19	10.6	0.66	0	0	2.65	0.88	0	19.43	2.43	5.08	3.09
938.5	16945	0.92	1.15	0	0	0	3	3.23	0	0	0.69	0	0	0.23	0	3	0.23	0.23	0.46	0.23	3	18.66	1.38	0	0	3.46	0.23	0	13.59	1.38	3.92	2.07
943.5	16625	1.37	3.65	0	0	0	4.79	3.65	0	0	1.6	0	0	0.46	0	4.79	0	0	0.46	0.23	2.74	17.35	1.37	0	0	1.83	0.68	0	11.64	1.14	4.11	2.05
948.5	26191	1.74	4.35	0.22	0	0	3.04	5.22	0	0	0.43	0.22	0	0.43	0	3.7	0	0.22	0.43	0.43	2.61	17.61	0.87	0	0.22	1.96	0.65	0.22	14.57	1.09	4.78	1.74
953.5	18949	2.16	1.92	0	0	0	3.13	2.64	0	0.24	0.72	0.24	0	0.48	0	2.64	0.24	0.24	0.24	0.48	2.88	20.43	1.92	0	0	0.48	0.24	0	12.26	0.48	4.57	0.96
958.5	19174	0.22	1.56	0	0	0	2	4.01	0	0.22	0.45	0	0	0.22	0	1.11	0.22	0.22	0.22	0.67	5.79	14.03	1.11	0	0	0.67	0.22	0	15.81	0.67	4.9	1.34
963.5	13632	0.72	0.48	0	0	0	1.19	5.25	0	0.72	1.19	0.24	0	0.72	0	2.63	0	0	0	0.24	5.25	6.44	0.48	0	0	0.95	0.24	0	16.23	0.24	8.59	3.1
973.5	12071	0.24	0	0	0	0	0.24	4.01	0	0.47	1.42	0	0	0.24	0	2.59	0	0	0	0.24	6.13	1.89	1.42	0	0	0.47	1.42	0	21.93	0.71	11.08	4.01
983.5	16740	0.77	1.02	0	0	0	1.02	5.1	0	0	5.36	0	0	0.26	0	3.06	0	0	0	0	8.93	5.36	1.02	0	0	1.28	0.26	0	10.97	0.26	11.99	2.3
998.5	12541	0.73	0.48	0	0	0	0.97	3.15	0	0	15.5	0	0	0.73	0	2.18	0	0.24	0	0.48	8.47	10.9	0	0.24	0	0.24	0.48	0	8.23	1.45	13.8	2.42
1013.5	11998	0.46	0.46	0	0	0	0	1.82	0	0.23	20.5	0	0	0.46	0	2.05	0.46	0.23	0	0.46	8.88	7.29	1.14	0	0	0	0.46	0	10.02	0.23	13.21	1.82
1023.5	9793	0	0	0	0	0	0.23	6.28	0	0	23.95	0	0	0.23	0	1.16	0	0	0	0.23	11.4	4.42	0.47	0	0	0	0.23	0	16.05	0.47	12.79	2.33
1038.5	8882	0.24	0	0	0	0	0.24	5.53	0	0	20.91	0	0	0.96	0	2.4	0	0	0	0	9.13	3.85	0	0.24	0	0	1.68	0	15.14	0.96	15.14	1.92
1048.5	12327	0.92	2.54	0	0	0	1.62	2.31	0	0	6	0	0.23	0	0	4.85	0	0.23	0	0.46	8.31	14.09	1.39	0.46	0	0	0.69	0	10.85	0.23	8.55	1.62
1053.5	12042	0.24	0.95	0	0	0	0.71	3.78	0	0	11.35	0	0	0.24	0	4.49	0	0	0	0	9.69	15.13	0.24	0.24	0	0	0.95	0	8.75	0.47	9.69	1.89
1068.5	10370	0.24	0.71	0	0	0	0.47	4.47	0	0	7.06	0	0	0.94	0	8.71	0	0	0	0	10.12	8.94	0.71	0.47	0	0	0.47	0	8	1.41	10.82	2.59
1073.5	11014	0.99	0.5	0	0	0	1.49	6.2	0	0	5.96	0	0	0.99	0	13.65	0	0	0	0	8.68	5.46	0.5	0.25	0	0.5	0.5	0	6.95	1.24	8.19	2.73
1088.5	14861	0.69	0.69	0	0	0	0.92	4.83	0	0	18.39	0	0	0	0	11.49	0	0	0	0.46	7.59	4.83	1.15	0	0	0	0.46	0	7.82	1.61	5.98	2.07
1093.5	10840	0.21	0.21	0	0	0	0.84	5.88	0	0	24.37	0	0	0.21	0	5.67	0	0	0	0.42	6.93	5.88	0.84	0.21	0	0.21	0.84	0	7.35	0.84	6.3	2.1
1108.5	16474	0.46	0	0	0	0	0.46	3	0	0	12.67	0	0	0.46	0	7.14	0	0	0	0	4.84	2.3	0.92	0.23	0	0	0.46	0	7.14	1.15	3.46	0.92
