# Supplementary material for: Distribution of the polycystine radiolarian species in the Quaternary sediment cores of the subarctic North Atlantic and Sea of Okhotsk
Source: Data Brief. 2018 Feb 2;17:438–41. doi: 10.1016/j.dib.2018.01.041 (PMC5988337; doi:10.1016/j.dib.2018.01.041)
Supplement: Supplementary file 2 — Supplementary material [file mmc2.zip › MD01-2415_percentages of 31 species in 288 samples.xlsx]

## Sheet: !MD_ABUN
Sediment core MD01-2415: the Sea of Okhotsk: percentages of 31 radiolarian species in 288 samples
		Species
depth in core, cm	total radiolarian abundances, tests per 1 g	Antarctissa sp. 1	Antarctissa sp. 2	Artobotrys borealis	Artostrobus annulatus	Artostrobus joergensenii	Botryocampe inflata	Ceratospyris borealis	Cladoscenium ancoratum	Cromyechinus borealis	Cycladophora davisiana	Dumetum rectum	Echinomma delicatulum	Lampromitra sp.	Lithelius minor	Lithocampe platycephala	Lithomelissa setosa	Lithomitra arachnea	Lithomitra lineata	Peridium sp.	Phormacantha hystrix	Plagoniidae spp.	Pseudodictyophimus gracilipes	Pterocorys hirundo	Rhizoplegma boreale	Sethoconus tabulatus	Spongotrochus glacialis	Stylatractus pyriformis	Stylochlamidium venustum	Stylodictya stellata	Tholospira sp.	Trisulcus sp.
4	29608	0.51	5.56	1.52	0	0	5.81	2.27	0	0.25	9.34	0	0	0	0.25	0.25	0	0	9.09	0.51	3.28	47.22	1.26	1.26	2.02	1.77	0	0	2.27	0	1.01	3.28
13	44748	1.5	3.01	1.75	0	0	6.02	1.5	0	0	9.02	0	0.25	0.5	0	0.25	0	0	9.02	0.5	2.01	50.63	1.5	0.25	2.01	2.51	0	0.25	1.5	0	1.25	2.26
24	30056	1.74	3.48	2.24	0	0	6.97	2.24	0	0	6.72	0	0	0.25	0	0.5	0	0	7.46	0	2.24	50.25	1.24	0.25	2.24	3.98	0.25	0.25	2.49	0	1.49	2.24
34	33084	1.69	2.66	2.91	0	0	5.81	3.87	0	0	7.02	0	0	0.73	0	0.48	0	0	5.33	0.24	2.42	50.85	1.69	0	1.45	2.66	0.24	0.24	2.66	0	0.48	3.15
43	35648	2.92	2.7	2.25	0	0.22	8.99	2.92	0.45	0	4.27	0	0	0	0	0	0	0	9.21	0	1.57	50.56	0.67	0.22	2.7	4.04	0	0	2.02	0	0.67	1.8
53	27126	1.29	4.13	2.07	0	0	8.53	4.39	0	0	4.13	0	0	0.26	0	0.26	0	0	4.65	0.52	2.84	47.8	2.33	0	2.33	3.36	0.52	0.26	2.58	0.26	1.03	3.36
63	38038	3.19	3.44	3.93	0	0	8.85	5.16	0	0	2.95	0	0	0.98	0	0.25	0	0	6.88	0.25	1.47	46.68	2.21	0.49	2.21	2.95	0	0	3.19	0	0.74	1.97
74	28819	1.89	2.12	3.07	0	0	9.91	4.01	0.47	0	7.78	0	0	0.24	0	0.47	0.24	0	3.77	0	1.18	44.34	2.12	0	2.59	5.42	0	0	3.77	0	0.94	1.89
83	48561	1.85	3.46	5.08	0	0	6.24	4.16	0.23	0	10.62	0	0	0	0	0	0.23	0	3.46	0.23	0.46	46.65	1.15	0.23	3.23	3	0	0	1.39	0.23	1.85	2.77
93	47317	1.58	4.29	7.67	0	0	7.45	1.81	0.45	0	8.8	0	0	0	0	0.23	0	0	4.51	0	1.81	43.79	2.71	0.23	2.93	3.16	0.23	0	3.39	0	2.26	0.9
103	40935	2.28	2.28	1.6	0	0.46	6.39	2.05	0.23	0	27.85	0	0	0.23	0	0	0	0	2.51	0.46	0.23	36.07	1.6	0	2.51	2.74	0	0	2.05	0.91	1.83	2.28
113	68692	1.22	3.06	3.06	0	0	5.71	2.65	0	0	36.53	0	0	0.41	0	0	0.2	0	1.02	0.41	0.82	35.51	1.63	0	0.41	2.04	0.2	0	1.02	0.41	1.02	0.82
123	55203	0.9	2.48	1.35	0	0	4.29	3.16	0.23	0	34.31	0	0	0.45	0	0.23	0.68	0	2.48	0.45	1.35	32.73	2.03	0	1.35	4.06	0	0	1.35	0.23	1.35	2.26
133	63645	1.32	2.42	3.3	0	0.22	3.74	1.76	0.22	0	35.02	0	0	0.22	0	0	0.44	0	2.2	0.22	0.88	37.22	1.98	0	2.42	0.66	0.44	0	1.1	0	1.32	1.1
142	64066	1.75	1.53	0.88	0	0.22	4.6	1.53	0	0	40.7	0	0	0	0	0	0.22	0	1.53	0.22	0.22	31.73	2.63	0.66	2.19	1.53	0.22	0	1.75	0.22	1.09	3.72
153	73859	0.87	2.6	1.3	0	0	3.69	2.39	0.22	0	45.99	0	0	0	0	0.22	0.22	0	0.87	0.22	0.65	29.93	0.87	0.22	1.52	1.74	0	0	3.04	0.87	0.87	1.52
163	82617	0.45	1.36	0.45	0	0	2.26	3.17	0.23	0	44.8	0	0	0.45	0	0	0.23	0	2.04	0	0.23	31.45	2.04	0	1.36	2.49	0.23	0	2.26	0.23	1.13	1.13
174	81496	0.92	2.06	0.23	0	0	4.13	2.75	0	0	53.9	0	0	0.23	0	0.23	0	0	0.92	0.23	0.46	24.08	2.52	0	0.92	0.92	0.23	0	1.61	0.23	1.15	0.92
183	97010	1.16	0.96	0.39	0	0	0.96	1.93	0.19	0	69.94	0	0.19	0.19	0	0.19	0	0.19	0.19	0.19	0.39	13.87	0.77	0	0.39	1.16	0.19	0	3.08	0.19	1.16	1.35
199	87290	0.86	0.64	0.43	0	0	1.93	1.71	0	0	68.52	0	0.21	0.21	0	0.21	0	0	0.21	0.86	0.21	13.06	0.64	0.21	0.43	0.86	0.21	0	2.36	0.43	1.07	2.57
208	71636	0.98	1.57	0.2	0	0.2	3.91	2.94	0.39	0	68.88	0	0	0.2	0	0.2	0	0	0	0.59	0.2	8.81	1.17	0	0.2	0.98	0.2	0	3.13	0.2	0.98	1.96
218	38451	0.21	0.21	0	0	0	1.25	2.92	0.21	0	76.88	0	0	0.21	0	0.21	0	0	0	0.42	0.42	6.04	0.42	0.21	0.83	0.42	0.42	0	4.58	0.83	1.04	1.04
228	45608	0.2	0	0	0	0	2.46	1.84	0.41	0	73.98	0	0.2	0	0	0.2	0.2	0	0	0.2	0.41	8.4	0.41	0.2	2.05	0.2	0.2	0	3.69	0.2	1.43	0.82
238	38692	0.62	0.41	0	0	0	2.07	2.9	0.21	0	64.6	0	0.21	0.62	0	0.21	0	0	0	0.41	0.21	14.91	0.41	0.21	0.62	0.21	0.62	0	4.97	0.83	1.04	1.45
248	31340	0.8	0	0.2	0	0	2.78	3.38	0	0	64.41	0	0	1.19	0	0.4	0.2	0	0	0.4	0.4	11.33	0.8	0.2	0.8	0.8	0.4	0	6.16	0.6	0.99	1.99
258	9134	0.68	1.14	0	0	0	2.5	8.86	0	0.45	50	0	0	0.68	0	1.59	0	0	0	0.23	2.95	10.91	2.73	0.91	1.82	1.59	0.91	0	5.68	0.91	2.27	1.59
268	7543	0.85	0.42	0	0	0	3.4	12.53	0.21	0	44.16	0	0	1.06	0	1.49	0	0	0	0.64	1.7	11.46	1.7	0.42	0.85	2.34	0.85	0	8.07	0.85	1.49	2.34
283	8495	1.65	1.86	0.41	0	0	1.44	7.01	0.21	2.27	42.27	0	0	0.41	0	1.24	0	0	0	0.41	1.44	13.2	2.06	0.62	0.82	0.82	1.03	0	8.45	0.82	3.71	3.3
293	7146	1.31	1.09	0.22	0	0	0.65	3.92	0	2.4	47.93	0	0.22	0.87	0	0.65	0	0	0	0.65	2.4	15.69	2.18	0.22	1.31	1.96	0.87	0	7.63	0.87	3.05	1.31
304	6611	1.96	1.3	0	0	0	2.17	5.87	0	3.48	48.26	0	0.22	0.65	0	1.09	0	0	0	0	1.3	7.83	3.04	0.22	0.87	0.87	1.52	0.22	8.04	1.74	3.7	2.39
313	7567	1.85	0.62	0	0	0	1.23	6.38	0.41	3.91	43.21	0	0.62	0.62	0	1.44	0.21	0	0	0	2.67	7.82	3.91	0	2.47	1.44	0.82	0	9.26	0.82	3.7	2.47
323	4100	1.2	1.68	0.24	0	0	0.96	10.55	0	5.04	38.85	0	0.48	0.48	0	1.92	0.72	0	0	0.24	1.44	6.24	5.76	0.96	1.92	0.24	0.72	0	9.35	1.92	3.6	2.88
333	9903	0.84	0.63	0	0	0	2.1	9.85	0.21	6.29	36.69	0	0	1.47	0	1.05	0.21	0.21	0.21	0	1.47	9.22	2.31	1.26	1.89	1.26	1.26	0	9.64	1.89	4.4	2.73
344	8180	1.5	1.07	0	0	0	1.5	9.42	0	6.42	43.25	0	0.21	0.21	0	0.64	0	0	0	0.21	2.36	7.07	3.21	0.43	0.64	0.64	0.86	0.21	8.14	1.07	4.93	1.93
353	7302	0.43	1.07	0	0	0	1.92	11.51	0	8.96	39.23	0	0.21	0.43	0	1.28	0	0	0	0	0.85	3.2	4.05	2.35	1.07	0.43	1.49	0.21	11.73	1.49	2.77	2.13
373	3984	1.73	0.87	0	0	0	0.65	11.69	0	3.46	40.69	0	0.22	0.87	0.22	0.43	0	0	0	0	3.46	2.16	3.68	0.87	0.43	1.3	1.52	0	12.77	0.65	6.71	2.16
393	4988	0.9	0.45	0	0	0	1.35	11.91	0.22	7.42	24.27	0	0.67	0.67	0	0.9	0	0	0	0	3.82	2.47	2.92	1.12	0.45	0.9	1.8	0	14.16	0.9	14.38	3.15
413	10272	0.4	0.4	0	0	0	0.79	8.53	0	2.78	37.3	0	0.2	0.4	0	0.6	0	0	0	0.2	2.38	1.79	2.18	1.79	1.19	1.19	1.98	0	12.5	1.79	14.48	3.37
423	13004	1.72	1.08	0	0	0	1.29	4.53	0	4.31	47.2	0	0.22	0.65	0	0.86	0	0	0.22	0	2.8	2.16	2.8	1.29	2.37	0.43	1.08	0.43	5.82	1.08	8.62	3.88
433	13928	0.4	0.4	0	0	0	2.21	9.26	1.21	3.02	36.22	0	0.6	1.41	0	1.01	0	0.6	0	0.2	3.22	5.63	3.42	1.81	0.8	1.61	1.21	0.6	8.25	1.01	7.24	2.82
443	14237	0.79	0.98	0	0	0	1.38	11.61	0.39	2.17	34.65	0	0.39	1.18	0	0.79	0.2	0.39	0	0.39	3.35	2.36	1.97	0.59	1.97	1.97	1.18	0.39	10.43	0.79	11.61	2.56
453	13116	0.43	1.28	0	0	0	3.63	11.54	0	1.07	39.32	0	0.21	0.64	0	0.21	0	4.06	0.21	0	7.91	5.34	2.99	0.43	0.85	1.07	1.28	0	6.84	0	5.34	1.92
463	9155	0.2	0.82	0	0	0	1.22	10.61	0.61	0.61	36.53	0	0.2	1.02	0	1.02	0	4.49	0	0	6.53	2.24	2.04	1.84	0.41	1.22	1.02	0.2	13.06	0.82	7.55	2.04
473	10650	0.42	0.84	0	0	0	1.47	10.32	0.42	0.42	32.63	0	0.21	0.42	0	0.42	0	1.89	0	0	13.68	2.32	1.89	0.21	0.84	2.11	1.89	0.21	12.42	0.63	5.89	2.32
483	10619	0.96	0.58	0	0	0	0.96	11.52	0	0.19	26.3	0.19	0.19	0.19	0	0.96	0.19	0.77	0	0	12.09	4.99	1.92	0.58	0.77	1.73	1.34	0	12.86	1.15	8.64	5.95
493	14125	1.39	1.59	0	0	0	2.78	12.1	0	0.2	24.01	0.2	0	0.99	0	0.79	0	0.2	0	0.2	17.66	2.18	1.39	0.2	0.6	0.99	0.6	0	12.7	1.59	9.33	2.38
503	12471	0.45	1.35	0	0	0	1.57	10.34	0	0.22	28.31	0	0.22	0.67	0	0.9	0	0.45	0	0	17.3	2.47	2.47	0.67	0.45	1.12	1.57	0	9.66	1.12	12.58	2.7
513	17525	0.43	0.85	0	0	0	2.13	7.68	0.43	0.21	33.9	0.85	0	0.85	0	0.85	0	0.64	0	0	20.04	2.56	1.49	0.43	0.43	1.28	0.85	0	9.38	1.28	6.82	2.56
523	17600	0	0.21	0	0	0	0.42	12.31	0	0.21	34.39	4.67	0.21	2.12	0	0.21	0	0	0	0	14.86	0.85	1.27	0.64	1.27	1.49	1.27	0	5.52	2.34	8.49	1.91
533	16431	0	0.39	0	0	0	1.17	11.89	0.19	0.19	35.67	3.31	0.19	0.97	0	0.58	0	0.19	0	0	10.14	1.75	0.97	0.39	0.97	2.14	0.39	0.19	4.87	1.17	7.41	2.73
543	6240	2.4	0.8	0	0	0	1.4	14.77	0.2	0	4.79	2.99	0.4	0.4	0	3.39	0	0	0	0	13.77	2.2	2.4	1	0.2	1.6	1.2	1	4.59	1	10.38	3.59
563	4710	0.23	0.46	0	0	0	1.6	25.63	0	0.23	3.43	5.49	0	0.46	0	1.6	0	0	0	0	6.64	0.92	0.92	0.69	0.23	0.23	0.69	0	4.81	3.66	8.47	0.46
583	6183	0.57	0.57	0	0	0	2.29	15.08	0.38	0.95	2.48	3.63	0	1.34	0	5.34	0	0	0	0	8.02	1.15	1.34	0.76	0.19	0.57	0.95	0.38	3.82	2.48	15.46	1.15
598	14517	0.58	0.19	0	0	0	0.97	17.95	0.19	0.19	8.69	3.67	0	0.58	0	1.54	0	1.16	0	0	9.46	1.54	1.16	0.39	0	0.58	1.16	0	6.56	2.7	17.95	0.97
608	26097	1.55	0.34	0	0	0	0.86	11.51	0	0.17	31.1	5.33	0	0.86	0	1.2	0	0	0	0.17	6.87	1.2	1.72	0.52	0	0	0.86	0.34	8.93	0.86	8.76	1.72
618	47910	0.19	0.94	0	0	0	0.37	9.18	0.37	0	24.34	3.93	0	0.94	0	1.31	0	0.19	0	0	16.67	1.69	1.12	0	0	0.19	0.75	0.19	8.05	0.56	10.11	2.62
623	47979	0.93	1.17	0	0	0	1.17	9.58	0	0.23	24.07	2.1	0	0.23	0	3.97	0	0	0	0	14.25	4.21	0.7	0	0.23	0	0.47	0	7.71	1.17	8.64	2.57
633	48561	3.25	0.43	0	0	0.23	4.12	10.41	0.92	0.22	11.5	6.07	0	1.08	0	3.9	0.22	0.22	0	0.23	20.09	3.47	4.12	0	0.43	0	0.43	0	6.94	0.87	8.03	1.95
644	37159	2.21	2.82	0	0	0	3.22	10.46	1.01	0	15.29	2.21	0	1.01	0	5.03	0	0.2	0	0.2	13.08	2.21	2.82	0	0.4	0	0.4	0	7.24	0.8	7.44	1.81
653	42318	1.06	2.3	0	0	0	2.12	9.36	0.18	0.18	10.42	2.3	0	0.35	0	2.83	0	0.18	0	0.18	12.54	3.18	1.59	0.18	0.18	0	0.35	0.18	8.83	1.06	10.25	3.89
663	33773	0.95	3.23	0	0	0	3.04	11.2	0.57	0.19	12.14	1.52	0.19	0.57	0	2.85	0.19	0.19	0	0.19	11.01	2.47	1.52	0.38	0.19	0.19	0.38	0	8.35	1.52	12.33	1.9
673	83140	2.34	1.98	0	0	0.18	1.98	7.91	0.36	0.18	12.59	1.8	0	0.54	0	3.78	0.18	0.36	0	0.18	9.89	5.4	3.42	0.18	0.18	0	0.18	0.18	6.29	1.08	9.35	3.24
683	70730	0	2.96	0.21	0	0	1.06	4.44	0	0.21	29.18	0.21	0	0.42	0	2.75	0	0.63	0	0	11.84	4.65	1.27	0.21	0	0	0.21	0.21	5.5	0.85	7.19	1.48
693	75365	0.6	2.38	0	0	0.2	1.19	5.95	0	0	27.38	0.2	0.2	0.4	0	1.79	0	0	0	0	8.93	4.37	1.39	0	0	0	0.2	0	5.56	0.4	7.14	1.98
703	96000	0.93	4.44	0	0	0	0.7	5.14	0	0	20.56	0	0.23	0.7	0	0.93	0	0	0	0	9.58	5.61	1.17	0.23	0	0	0.7	0	5.14	0.7	7.24	1.87
719	59552	1.88	2.82	0.19	0.19	0	1.13	5.08	0.56	0	28.63	0	0.19	0.38	0	1.88	0	0	0	0	8.47	5.08	1.69	0	0	0	0.75	0.19	3.95	0.19	7.34	2.26
728	99589	1.13	4.5	0	0	0	1.13	5.86	0.45	0.23	29.95	0	0.23	1.13	0	1.58	0	0.23	0.23	0.45	4.73	6.53	0.68	0.23	0	0	0	0.45	5.18	0.23	4.95	1.8
738	33196	0.9	1.35	0	0	0	2.03	4.5	0.23	0.45	31.76	0	0	1.13	0.23	3.6	0	0.23	0	0	6.31	4.5	0.23	0	0	0.23	0.23	0	2.25	0.45	5.63	2.93
748	65047	2.07	1.61	0.23	0	0	2.53	5.75	0.23	0.23	26.67	0	0	1.15	0	1.38	0	0	0	0.46	5.75	2.76	0.92	0	0	0.23	0.46	0.23	2.3	0.92	6.21	0.92
753	72673	1.03	1.23	0.21	0	0	3.29	4.53	0.21	0.21	28.6	0	0	0.41	0	2.88	0.21	0	0	0.62	4.94	2.06	1.44	0	0	0.41	0.62	0.41	4.32	1.23	3.91	1.03
763	59215	2.27	0.76	0.19	0	0	2.46	6.06	0.19	0.19	21.97	0	0	0.76	0	2.27	0	0.19	0.19	0.38	5.68	1.89	1.89	0.19	0.19	0.19	0.76	0.19	3.6	0.19	3.22	2.27
773	135477	2.87	2.21	4.86	0	0	5.3	1.1	0.22	0	0.66	0	0.22	0.44	0	3.09	0.44	0	0.22	0.22	1.32	21.85	0.44	0	0	1.32	0	0	1.77	0.44	1.55	2.65
794	171963	2.17	1.96	3.7	0	0	5.65	1.3	0	0	0.65	0	0	0.43	0.22	2.61	0.87	0.43	5	0.43	2.61	37.39	1.3	0	0.22	0.43	0.22	0	2.39	0.22	2.83	1.09
804	72673	0.41	2.06	0	0	0	5.35	3.29	0.21	0.21	0.21	0.21	0	0.41	0	2.67	0.21	0.41	3.09	0.21	3.29	22.63	0.41	0	0.21	1.03	0.21	0	3.91	1.03	4.32	2.88
814	119328	1.32	2.63	0.56	0.19	0.19	5.64	3.38	0	0.19	0.19	0	0	0.38	0	2.63	0.38	1.13	4.7	0	3.01	27.26	0.75	0.19	0.19	2.07	0.19	0	2.82	1.5	5.08	1.32
824	63253	2.36	1.18	0	0	0	5.2	3.55	0	0.24	1.18	0.24	0.24	0.24	0	2.6	0.24	0.24	3.55	0	3.78	28.37	0.95	0	0.24	1.65	0.24	0	2.6	1.42	4.96	1.42
834	28586	0.78	0.78	0	0	0	6.47	3.92	0.2	0	0.39	0.2	0	0.98	0	3.92	0.2	0.2	2.94	0.2	2.94	9.61	2.55	0	0	3.33	0	0	4.51	1.76	5.69	3.33
844	14509	0.44	0.88	0	0	0	3.31	6.18	0	0.22	0.88	0	0.22	0.44	0	3.97	0	0.22	0	0	7.28	5.74	1.99	0	0.22	2.21	0.44	0	7.06	1.1	7.51	2.21
864	11808	0.63	0.84	0	0	0	1.48	4.01	0	0.42	4.01	0	0.42	0.42	0	4.22	0	0.21	0	0.63	13.29	2.11	3.16	0.42	0	0.63	0.63	0	5.91	1.05	12.24	4.01
884	14517	0.77	0.77	0	0	0	0.97	4.05	0.19	0.19	9.85	0	0	0.39	0	5.02	0	0	0.19	0	14.29	2.9	1.16	0.58	0	0.77	0	0	6.18	1.35	8.11	2.51
904	22879	1.31	1.53	0	0	0	2.18	6.75	0	0.22	15.9	0	0	0.65	0	1.74	0	0	0	0	10.24	3.05	0.65	0.22	0	0.22	0.65	0	3.92	0.65	10.68	2.61
923	12555	0.6	0.6	0	0	0	0.79	6.35	0	0	22.42	0	0.2	0.6	0	2.38	0	0.4	0	0.2	12.9	3.17	1.39	0.79	0.2	0.2	1.59	0	3.57	1.39	13.1	1.98
928	12107	0.41	1.44	0	0	0.21	1.23	3.91	0	0.41	20.78	0	0.21	0.62	0	2.26	0	0.41	0	0.21	11.73	1.44	1.23	0.41	0	0	1.65	0	5.56	1.03	13.37	1.65
943	12331	0.4	0.61	0	0	0	1.01	5.05	0	0.2	25.05	0	0	0.2	0	2.63	0	0.4	0	0	11.72	3.03	1.82	2.22	0	0.2	1.01	0	6.67	2.02	9.29	1.62
953	14909	0	0.94	0	0	0	0.38	2.44	0	0.38	27.44	0.19	0.19	0.94	0	2.26	0	0.94	0	0	10.15	4.89	3.01	0.75	0	0.19	1.69	0	7.89	0.38	9.96	1.88
963	16740	0.45	0.67	0	0	0	0	4.24	0	0.45	30.13	0	0.22	0.89	0	2.9	0	0.45	0	0.22	12.05	4.02	1.56	0.67	0	0.67	0.89	0	5.58	0.89	9.6	3.35
973	8389	0.45	0.89	0	0	0	0.67	4.23	0	0	26.06	0	0.45	0.67	0	1.34	0	0	0	0	7.8	4.23	0.45	0.67	0	0.22	1.78	0	9.8	1.34	12.92	2.23
993	7571	0	1.37	0	0	0	0.46	3.87	0	0.23	29.61	0	0.46	0.23	0	1.82	0	0	0	0	8.66	2.96	1.37	1.82	0	0	1.59	0	7.52	2.05	10.48	2.05
1009	10293	0.59	1.58	0	0	0	0.79	2.77	0	0.4	26.34	0	0.2	0.79	0	3.17	0.2	0	0	0	10.1	7.92	1.58	1.19	0	0	1.58	0	4.95	0.4	11.09	2.97
1019	5900	0.4	3	0	0	0	1.4	3.6	0	0.2	27	0	0.2	1	0	1.2	0	0	0	0	10.4	5.4	0.4	1	0	0	1.4	0	5	1.8	10.6	1.8
1033	7911	0.2	2.43	0	0	0.2	1.42	3.44	0	0	8.7	0	0.61	1.01	0	5.06	0.2	0	0	0	12.35	6.48	1.21	2.23	0	0	1.21	0	6.28	3.24	8.1	2.02
1048	20253	0.74	1.11	0	0	0	1.29	10.15	0	0.18	14.58	0	0.18	0.37	0	3.14	0	0	0	0	15.68	6.27	2.4	1.11	0	0	0.37	0	2.58	1.29	6.64	2.95
1063	6547	0.23	0.46	0	0	0	0.46	13.7	0	0.46	24.66	0	0.23	0.23	0	0.46	0	0.23	0	0	11.19	0.23	0.68	3.88	0.23	0	1.83	0	5.02	4.11	6.85	0.23
1073	18384	0.2	2.03	0	0	0	1.02	5.28	0	0	28.25	0	0	0.2	0	2.24	0	0.2	0	0	5.89	0.41	0	0.41	0	0	0.41	0	3.86	1.02	5.69	1.83
1083	8951	0.39	1.93	0	0	0	0.96	8.48	0	0	24.86	0	0	0.19	0	4.82	0	0.19	0	0	5.2	0.58	0.77	2.12	0	0	1.54	0	7.51	1.35	9.25	0.96
1103	8240	0	1.58	0	0	0	1.13	9.48	0	0.23	17.61	0	0	0.23	0	4.29	0	0	0	0	10.38	3.39	1.58	2.26	0	0	1.35	0	5.19	2.71	9.93	2.71
1118	8666	0	1.23	0	0	0	1.44	13.14	0	0.62	8.83	0	0	0.62	0	10.68	0	0.62	0	0	3.49	2.05	1.23	0.82	0	0	1.23	0	7.39	0.82	10.47	1.23
1128	39252	0.19	3.81	0	0	0	0.76	6.48	0.19	2.67	15.24	0.19	0	2.1	0	11.62	0	0.19	0	0	5.33	1.14	2.29	0.57	0	0	0.95	0	4.57	0.38	9.14	1.33
1138	17338	0.86	1.72	0	0	0	1.08	5.39	0	0.65	13.58	0	0	1.29	0	12.5	0	1.29	0	0	4.53	4.53	2.16	0.65	0	0	0.86	0	4.31	0.22	5.17	2.59
1143	32299	0	1.39	0	0	0	1.19	4.37	0	0.99	15.08	0	0	1.19	0	13.49	0	0.6	0	0.2	4.17	1.79	2.18	0.4	0	0	0.4	0	4.56	1.59	5.16	2.38
1153	15790	1.22	1.83	0.61	0	0	1.42	6.49	0	1.83	25.35	0	0	0.81	0	3.45	0	0	0	0	3.65	6.49	1.01	0.81	0.2	1.22	0.81	0	6.9	0.61	7.51	2.64
1168	48651	0.23	0.46	0	0	0	0.46	7.37	0	1.15	14.75	0	0.23	0.23	0	10.14	0	0.46	0	0	5.99	2.3	2.3	0.69	0	0.23	0.92	0	6.68	0.46	6.68	1.38
1178	60086	0.93	0.37	0	0	0	1.12	5.41	0	0.75	13.81	0	0	0.75	0	13.06	0	0.37	0	0	5.97	3.36	3.73	0.56	0	0.19	0.56	0	3.92	1.49	8.96	2.8
1188	47641	0.38	1.32	0	0	0	1.13	4.14	0	0.19	12.24	0.19	0	0.75	0	19.96	0	0.56	0	0.19	5.65	3.58	0.75	0.19	0	0	0.75	0.19	3.77	1.32	8.1	3.95
1198	48651	1.15	0.46	0	0	0.23	2.3	7.14	0	0.23	10.83	0	0	0.23	0	17.28	0	1.15	0	0	2.53	7.14	0.92	0.23	0	0	0.23	0	4.84	0.69	4.15	2.3
1228	46116	0.78	3.11	0	0	0	0.78	2.92	0.19	0.19	6.61	0	0.19	0	0	14.59	0.19	0.78	0	0.19	6.03	7.98	1.56	0.19	0	0.19	0.19	0	2.92	0.97	6.61	2.53
1248	41002	0.44	0.44	0	0	0	1.75	3.72	0.22	0	6.56	0.44	0	0.88	0	16.19	0	0.22	0.22	0.22	1.97	3.72	1.31	0.22	0	0.22	0.88	0	5.03	1.75	5.47	2.84
1258	82692	0	0.18	0	0	0	1.99	2.35	0.18	0.18	28.93	0.18	0.18	0.36	0	13.56	0	0.18	0.18	0.18	1.63	0.54	0.72	0.18	0	0	0.72	0	4.16	0.72	4.16	4.88
1268	71776	0.63	0.83	0	0	0	1.46	3.33	0	0	14.17	0.21	0	0.63	0	19.38	0	0.21	0.21	0.21	4.58	3.96	0.83	0.21	0	0	0.42	0	5	1.25	4.58	3.75
1288	35722	0.84	0.21	0	0	0	1.05	4.18	0.42	0.21	35.56	0.21	0.21	0.21	0	9	0	0	0	0.21	2.72	2.72	1.26	0.21	0.21	0.21	0.42	0.21	5.65	0.63	2.51	1.26
1308	6222	0.45	0.45	0	0	0	2.7	15.54	0	0	2.03	0	0.45	1.35	0.23	10.36	0	0	0	0	2.48	2.48	1.35	2.7	0	0	1.58	0	9.01	1.8	8.56	1.8
1324	60000	0.93	0.75	0	0	0	1.12	4.3	0	0	19.81	0.19	0	0.37	0	10.09	0	0.19	0.19	0	2.06	3.74	1.12	0.19	0	0.19	1.12	0	5.42	0.19	6.36	2.24
1344	13228	0.85	0	0	0	0	2.54	8.9	0	0	4.87	0	0	0.42	0	9.75	0	0	0	0	0.42	3.18	2.75	0.85	0	0	0.85	0	6.14	0.42	9.96	0.85
1363	34153	1.09	0	0	0	0	0.88	2.84	0.22	0	9.85	0	0.22	0.88	0	12.25	0	0	0.22	0	4.38	4.16	2.84	0.22	0	0.22	1.75	0	3.06	0.44	5.69	1.53
1378	1940	0	0	0	0	0	0.68	29.39	0	0	5.41	0	1.35	0	0	1.69	0	0	0	0	0.68	0.34	0.34	6.76	0	0	2.7	0.68	12.5	6.76	14.53	0.68
1398	19057	1.74	0.44	0	0	0	0.22	5.23	0	0.22	19.39	0	0	0.22	0	11.33	0	0.22	0	0.44	4.36	3.7	1.31	0.22	0	0	0.22	0	7.63	0	8.06	3.05
1418	15293	0.24	0.73	0	0	0	0.49	4.89	0	0.24	35.7	0	0	0	0	4.16	0	0.24	0	0	6.36	2.2	1.96	0.49	0	0	0.49	0	2.44	0	7.33	1.22
1438	18609	0.24	0.72	0	0	0	0	4.82	0.24	0.24	32.53	0	0.24	0.24	0	2.65	0	0	0	0	5.78	0.72	1.2	0.24	0	0	0.24	0.24	6.75	0.24	8.19	0.72
1458	19944	0	0.47	0	0	0	0	6.56	0	0.23	35.6	0	0	0	0	1.64	0	0	0	0	3.98	0.47	0.47	0.47	0	0	0.7	0	5.39	0	12.88	0.94
1478	16224	0.69	2.53	0.23	0	0	0.69	8.06	0.23	0.23	35.02	0	0	0.46	0	2.07	0	0	0	0.46	4.15	3.69	1.15	0.46	0.23	0.23	0.23	0	5.07	0.23	10.14	1.38
1498	18742	0.56	1.31	0	0	0	1.12	5.05	0	1.31	34.58	0	0.19	0.56	0	5.05	0	0	0	0	4.86	0.75	1.5	0.19	0	0.19	0.56	0	3.18	0.19	8.22	1.87
1513	6194	0	0.45	0	0	0	0.45	9.05	0	2.04	32.81	0	0	1.13	0	1.13	0	0	0	0	7.01	0.45	1.58	0.45	0	0	0.45	0	8.37	0.23	9.73	0.68
1528	5655	0.44	0	0	0	0	0.22	8.37	0	1.54	31.28	0	0	0.88	0	5.29	0	0	0	0	4.41	0.44	1.54	0.44	0	0	1.32	0	8.37	0.22	16.96	1.54
1548	4991	0.65	0.86	0	0	0	0	6.05	0	1.94	40.17	0	0	0.22	0	6.26	0	0	0	0	2.38	1.08	0.86	1.08	0	0	0.86	0	7.13	0.22	14.69	2.38
1568	4942	1.03	0	0	0	0.26	0.26	7.47	0	2.58	36.86	0.26	0	0.26	0	6.96	0	0	0	0	3.35	1.55	2.32	0	0	0	1.29	0	7.47	0.26	11.86	2.84
1588	2519	1.64	0	0	0	0	0.23	10.07	0	4.22	29.74	0	0	0.47	0	3.98	0	0	0	0	5.39	0.7	1.17	0.7	0	0.47	0.23	0	6.79	0.7	17.33	1.64
1608	1174	0	0	0	0	0	0	27.64	0	6.03	23.62	0	0	0	0	1.01	0	0	0	0	2.01	0	0.5	2.51	0	0	0.5	0	5.53	0	16.58	0.5
1623	21065	0.67	0	0	0	0	0.67	7.54	0	3.1	8.65	0	0	0.89	0	5.32	0	0	0	0	0.89	0.89	3.77	0.67	0	0	0.67	0	4.43	0.22	12.64	2.22
1643	22532	0.25	0.25	0	0	0	0	9.95	0	4.23	17.66	0	0	0.5	0	3.48	0	0	0	0	0.75	0	1.49	1.49	0	0	0.75	0	4.73	0.25	11.44	1.49
1658	33854	0.66	0.66	0	0	0	0.88	7.06	0	1.77	0.88	0	0	0.88	0	9.27	0	0	0.66	0	3.09	1.77	2.87	0.44	0	0	0.22	0	7.73	2.65	11.7	2.43
1668	28754	0.78	0.39	0	0	0	0.97	11.11	0	1.17	3.31	0	0	0.19	0	11.5	0.19	0	0.19	0	1.17	0.97	2.73	1.75	0	0	0.58	0.19	9.16	1.56	13.45	0.58
1693	19618	1.52	0.38	0	0	0	0.57	8	0.19	0.95	15.05	0	0.19	1.14	0	3.81	0	0	0.19	0	3.24	4.38	1.33	1.14	0	0.19	0.95	0.19	9.71	0.95	8.38	1.14
1709	42747	1.22	0.17	0	0	0	0.87	9.09	0.17	0.17	24.83	0	0.17	0.7	0	2.97	0	0	0	0	0.35	2.8	2.1	0.87	0	0	0.35	0.17	5.42	0.52	4.2	2.45
1728	40057	1.31	0	0	0	0	0.75	7.28	0.19	0.37	32.46	0	0	0.93	0	1.12	0.19	0.19	0.19	0	0.75	3.54	2.24	0.75	0	0.19	0.37	0.19	2.24	1.31	4.29	2.24
1738	58740	1.15	0	0	0	0	0.57	4.77	0.19	0.19	51.53	0	0.19	0.38	0	1.15	0.19	0	0	0	0.76	1.53	0.19	0.19	0	0	0	0.19	0.95	0.76	3.24	1.91
1760	53608	0.84	0.63	0	0	0	0.63	2.3	0	0.21	49.37	0	0	0.21	0	1.26	0	0	0	0.21	0.84	4.81	1.67	0.63	0	0.42	0.42	0.21	0.84	0.21	1.05	2.09
1779	74168	1.41	0	0	0	0	1.41	2.82	0	0.2	44.96	0	0	0.6	0	0.6	0	0	0.2	0.2	0.6	4.84	1.81	0.6	0	0	0.2	0	1.61	0.4	0.2	1.21
1799	72192	1.04	0.62	0	0	0	1.24	2.9	0	0.21	41.2	0	0	0.41	0	1.24	0	0	0.21	0.21	0.21	20.08	0.62	0.21	0.21	0	0.21	0	0.62	0.21	0.21	1.24
1823	78769	0.95	0.38	0	0	0	0.76	1.9	0	0	28.84	0	0	0	0	3.98	0	0	0.19	0.19	0	18.41	1.52	0	0.38	0.19	0.19	0	1.71	0.38	0.95	1.52
1843	98243	1.83	0.23	0	0	0.23	1.6	0.68	0	0	21.92	0	0	0.23	0.23	0.68	0	0.23	0.46	0.23	0.23	6.39	1.14	0.23	0	0	0.23	0	2.28	1.83	0.91	2.51
1863	85234	2.28	0.18	0	0	0.18	2.46	1.05	0	0	39.65	0.18	0.18	0.18	0	0.18	0	0	0.35	0.18	0.18	13.16	1.23	0	0	0.18	0	0	2.46	0.53	1.58	1.23
1883	111253	3.23	0.4	0	0	0	1.41	1.21	0	0	25	0.2	0.4	0.6	0	1.21	0	0.2	0.2	0	0.81	11.49	0.6	0	0	0	0.4	0	2.62	0.2	0.6	1.41
1893	9294	1.54	0.22	0	0	0	0.66	3.29	0.22	0	38.6	0	0	0.44	0	0	0	0	0	0.66	0.66	12.28	0.66	0	0	0.22	0.66	0	3.29	0.22	3.07	2.41
1913	10678	0.26	0	0	0	0	0.26	2.36	0	0	48.29	0	0	1.05	0	0.26	0	0.52	0	0.26	0.26	2.62	0.26	0	0	0	0.26	0	1.31	0.26	2.89	1.05
1928	7719	0.62	0	0	0	0	1.45	2.9	0	0.21	46.27	0	0	0.83	0	0	0	0	0	0.21	0.41	2.9	0.21	0.21	0	0	1.04	0	0.62	0.41	3.32	0.83
1948	9099	1.03	0.41	0	0	0	0.62	4.31	0	0	42.51	0	0	1.03	0	0.21	0	0	0.21	0	0.82	6.37	1.44	0	0	0.21	0.82	0	0	0.21	6.37	2.05
1973	9147	1.23	0	0	0	0	0.98	4.9	0	0	42.16	0	0	0.98	0	0.25	0	0	0.25	0	0.74	3.92	0.74	0.74	0	0.25	0	0	0.25	0	3.92	1.23
1993	14189	0.68	0.68	0.45	0	0	0.9	4.06	0	0.23	37.47	0	0	0.68	0	1.35	0	0	0.23	0	2.71	3.61	0.9	0.23	0.45	0.23	0.68	0	1.35	0.23	4.06	2.71
2008	18272	0.2	0.61	0	0	0	0.61	3.48	0	0.2	58.28	0	0.2	0.82	0	0.2	0	0	0.2	0	0.41	1.43	0.2	0.41	0	0	0.82	0	0.2	0.2	4.91	1.23
2033	13732	0.41	0	0	0	0	0.82	5.51	0	0.2	41.63	0	0	0.61	0	1.02	0	0	0.2	0.2	0.41	2.86	1.43	1.02	0	0	0.41	0.2	0.2	0.2	5.71	1.84
2053	5227	0.45	0	0	0	0	0.9	9.03	0	0.9	21.67	0	0	0.68	0	0	0	0	0.45	0	1.13	3.61	0.68	0.9	0	0	1.35	0	0	0.9	4.51	1.35
2073	7142	0.45	0.67	0	0	0	1.35	7.4	0	0.9	30.94	0	0	0.22	0	0.22	0	0	0.9	0	1.35	3.14	0.67	1.12	0	0	0.67	0.22	0.22	0	3.81	1.57
2093	5555	3.14	0	0	0	0	0.67	9.87	0	0.67	6.95	0	0	1.79	0	0.9	0	0	5.83	0.45	2.02	4.26	2.02	0.9	0	0	1.12	0.22	0	0	3.81	2.91
2103	3021	0.39	0.39	0	0	0	0.39	16.02	0	1.56	1.17	0	0.39	0	0.39	1.17	0	0.78	0.78	0	1.17	0.78	1.95	1.17	0	0	1.56	0.39	0	3.13	3.13	0.78
2123	7864	0	0	0	0	0	1.34	17.37	0.22	2	1.78	0	0	2	0	0.45	0	0.45	0.22	0	1.78	0.22	2	0.67	0	0	1.34	1.34	0.22	3.79	2.9	1.78
2143	13536	1.45	0	0	0	0	1.66	14.49	0.21	2.07	6.63	0	0	1.66	0	0.83	0	0.21	0.41	0	1.45	3.11	2.69	1.24	0	0	0.62	0.41	0	1.45	5.18	3.11
2163	34452	0.22	0	0	0	0.22	1.52	9.76	1.3	2.6	1.52	0	0	1.3	0	1.08	0.22	0	0.43	0.22	1.52	3.25	1.74	2.6	0	0	0.87	0.43	0.22	1.74	6.07	3.04
2183	34900	0.43	0	0	0	0	1.28	11.78	0.86	2.57	12.42	0	0	0.43	0	1.71	0	0.21	0.21	0.43	0.64	2.36	2.57	1.93	0.21	0	0.86	0.64	0.21	0.64	2.78	3
2203	33256	0.9	0	0	0.22	0	1.57	6.07	0.67	2.47	1.8	0.22	0	0.9	0	5.39	0.22	0.22	0	0.22	0.22	5.17	4.27	1.35	0.22	0	0.22	0	0	0.22	0.67	3.82
2213	35050	0.85	0	0	0	0.21	1.71	6.4	0.21	1.28	0.21	0	0	0.85	0	4.05	0	0.21	0.21	0	1.28	5.33	4.69	1.07	0	0.21	0.43	0.43	0.64	0.43	0.21	4.48
2233	55290	0.81	0.2	0	0	0	5.07	1.22	0	0.81	0.61	0.2	0	0.2	0	8.52	0	0.41	0.81	1.01	0.41	7.3	1.22	0	0	0	0.41	0	0.41	1.22	0.81	2.84
2253	57645	0.19	0.19	0	0	0.19	4.28	3.89	0	1.75	0.39	1.95	0	0.39	0	1.17	0	0.19	0.39	0.39	0.78	4.28	0.58	0.19	0.19	0	0.58	0.19	1.75	0.39	1.36	1.75
2273	88822	0.51	0.25	0	0.25	0	3.54	4.55	0	0.51	0	2.27	0	0.25	0	1.26	0	0	1.52	0	1.26	17.42	0.76	0	0	0	0.51	0	1.01	0	1.77	1.77
2293	43873	0.82	0.2	0	0	0.2	7.77	3.68	0.2	0.61	0.41	1.23	0	0.2	0	0.61	0	0.2	0.41	0.2	1.43	5.93	1.02	0.2	0	0	0.2	0.2	0.2	0.2	0.82	1.43
2313	31089	0.48	0	0	0	0	4.57	4.33	0.24	0.96	1.68	0.24	0	0.48	0	1.44	0	0	0.48	0.24	2.16	3.13	2.64	0.24	0	0	0.24	0.24	0.48	0.24	0.72	4.09
2323	15432	0.24	0	0	0	0	5.08	5.57	0	0	5.08	0	0	1.21	0	0.73	0	0.24	0.97	0	4.6	4.6	2.18	0.24	0.24	0	0.97	0	0	0.24	0.97	4.84
2343	9573	0.23	0	0	0	0	0.23	6.09	0	0	28.57	0	0	0.47	0	17.1	0	0.47	0.47	0.7	1.87	0.7	1.64	0	0	0	0.47	0	0.47	0	1.64	1.41
2363	8364	0.21	0	0	0	0	0.21	4.54	0	1.03	19.79	0	0	0.21	0	19.79	0	0	0.41	0.21	0.41	1.44	0.62	0.21	0	0.21	1.03	0	0	0	5.36	1.65
2383	5629	0.42	0	0	0	0	0.42	8.81	0.21	1.89	25.79	0	0	0.42	0	10.06	0	0	0.42	0	0.84	0.21	1.89	0.63	0	0	1.26	0	0.21	0	4.4	1.26
2403	8221	0.23	0	0	0	0	0.23	6.59	0	2.5	28.64	0	0	1.14	0	13.64	0	0	0.23	0.23	0.45	0.45	1.36	0.45	0	0	0.91	0	0	0	2.5	1.14
2423	14861	0.22	0	0	0	0	0.22	6.68	0	1.72	39.87	0	0	0.22	0	11.42	0	0.22	0.22	0	0	2.37	0.86	1.29	0	0	0.86	0	0	0	1.72	0.86
2433	20671	0	0	0	0.22	0	0.87	4.77	0	0.87	31.67	0	0	0.22	0	6.72	0	0	0.43	0.43	0.87	2.39	2.17	1.08	0	0	1.52	0	1.3	0.22	3.04	1.74
2443	11490	0	0	0	0	0	0.49	6.1	0.24	1.46	42.68	0	0	0.49	0	9.51	0	0	0.49	0	0.49	0.24	0.73	0.49	0	0	0.73	0	0	0	4.15	0.49
2463	13116	0.21	0.21	0	0	0	0.43	5.56	0	3.42	35.47	0	0	0.21	0	9.83	0	0	0.64	0.21	0.21	1.07	1.5	1.07	0	0	1.28	0	0.21	0	1.92	1.07
2483	4454	0	0	0	0	0	0.45	12.58	0	1.35	15.51	0	0	1.12	0	4.72	0	0	0.45	0	0.22	0	0.45	1.35	0	0	1.12	0	0.22	0	2.47	1.12
2503	1210	0	0	0	0	0	1.57	22.96	0.31	1.89	12.58	0	0	0	0	5.03	0	0.31	0.63	0	0.31	0.63	1.57	0.94	0	0	0.31	0.31	0	0.31	2.83	0.31
2523	868	0	0	0	0	0	0	0	0	0	0	0	0	0	0	0	0	0	0	0	0	0	0	0	0	0	0	0	0	0	0	0
2537	696	0	0	0	0	0	0	0	0	0	0	0	0	0	0	0	0	0	0	0	0	0	0	0	0	0	0	0	0	0	0	0
2553	6025	0	0	0	0	0	1.86	10.23	0.23	1.63	28.6	0	0	0.7	0	13.95	0	0	0.7	0	0.93	0	4.42	0.47	0	0	0.93	0.47	0	0	0	2.09
2573	12804	0	0	0	0	0	0.39	8.95	0.39	0.78	20.43	0	0	0.97	0	15.18	0	0.19	3.7	0.19	1.36	2.14	4.67	1.95	0.19	0	0.58	0.19	0	0.39	1.95	1.36
2593	16292	0.23	0	0	0	0.23	0.46	7.11	0.23	0.92	28.21	0	0	0.46	0	9.17	0	0.23	1.61	0	0.46	0.69	2.75	0.23	0	0	1.61	0.23	0	0	0.92	3.9
2613	36246	0.62	0.21	0	0	0.41	1.44	7.01	0.21	1.24	15.67	0	0	1.03	0	16.08	0	0.41	0.62	0.62	0.21	1.44	2.68	0.62	0.21	0.21	0.82	0.21	0.21	0.21	1.03	2.06
2633	35125	0	0	0	0	0.21	2.34	5.74	0	0.21	8.94	0	0	0.85	0	15.53	0	0.21	2.13	0.21	0.43	5.11	2.34	0.21	0	0	0.64	0	0	0	1.06	3.19
2653	22420	0	0.2	0	0	0	2.4	8.6	0.4	0.4	3.2	0	0	0.4	0	13.6	0.2	0.6	0.8	0	0.8	7.4	2.2	0.4	0	0.2	0.4	0	0.2	0.4	1.2	1.6
2673	15085	0.21	0	0	0	0	1.06	8.28	0.21	1.7	24.63	0	0	1.06	0	11.25	0	0	1.27	0.64	0.64	0.64	5.31	0.64	0	0	0.64	0.42	0	0.42	1.27	2.55
2693	16553	0.23	0	0	0	0.23	2.93	12.87	0	0.9	0	0	0	1.35	0	8.8	0.23	0	0.9	0.23	0.68	2.93	3.84	0.45	0	0	0.9	0	0	0.23	2.48	4.29
2723	13452	0	0	0	0	0.63	0.83	9.79	0.21	1.67	5	0	0	1.25	0	21.04	0	0.42	1.04	0.42	0.83	1.04	2.71	1.04	0	0.21	1.25	0	0	0.63	4.58	1.67
2742	18758	0	0	0	0	0.2	1.2	8.57	0.2	0.2	18.92	0	0	0.8	0	14.34	0.6	0.2	2.19	0.6	0.8	1	2.59	1	0	0	1.59	0.2	0	0.6	1.79	3.78
2763	19580	0	0	0	0	0.19	3.05	11.26	0.19	0.76	0	0	0	0.76	0	9.16	0.19	0.19	3.44	0	1.72	2.29	3.05	0.57	0	0	2.1	0.38	0	0.76	2.86	3.24
2783	15662	0	0.2	0	0	0.2	2.25	11.04	0	1.84	0.2	0	0	1.23	0	11.45	0	0	1.84	0.2	1.64	3.07	2.45	0.61	0	0	0.61	0.41	0	0.2	1.43	3.89
2813	15342	0	0	0	0	0	1.46	9.39	0.21	1.04	1.46	0	0	1.25	0	12.32	0	0.42	0.42	0.63	1.46	2.09	1.88	1.04	0	0.21	2.51	0.42	0	0.21	3.34	1.25
2833	2413	0	0	0	0	0	1.22	13.94	0.49	2.44	0.24	0	0	0	0	20.29	0	0	3.42	0.24	0.24	0.98	4.65	2.2	0	0	0.98	0.98	0	0.73	10.76	1.47
2853	661
2873	4590	0	0	0	0	0	0.51	30.08	0.26	1.29	5.4	0	0.51	0.26	0	4.11	0.51	1.29	0.51	0.26	0.26	1.03	2.06	0.51	0	0	2.06	0.77	0	0.77	1.54	1.03
2893	9396	0	0	0	0	0	0.43	20.82	0	3.25	7.38	0	0	0.43	0	2.17	0.22	0.22	1.52	0	0	0.87	1.74	1.74	0	0	0.87	0.43	0	0.65	1.08	0.87
2913	21523	0	0	0	0.21	0	0.42	14.17	0.21	0.63	3.75	0	0	0.21	0	8.13	0	0.21	0.63	0	0.21	3.13	2.71	0.83	0	0	0.21	0.42	0	0.21	1.46	2.92
2933	26904	0	0	0	0	0.21	0.83	10.42	0.42	1.25	12.71	0	0	0.63	0	7.08	0.21	0	0.63	0	0.21	8.33	3.33	0.42	0	0	0.63	0.42	0	0.42	0.83	2.29
2953	16009	0	0	0	0	0	0.44	28.88	0	1.75	0.88	0	0	0.88	0	4.38	0.44	0.44	1.97	0	0.22	2.41	2.19	0	0	0	0.88	0.66	0	0.22	0.88	1.53
2973	10712	0	0	0	0	0	0.7	27.21	0.23	3.49	0	0	0	0.47	0	5.35	0.7	0.7	1.4	0.23	0.23	1.86	1.86	0.23	0	0	0.47	0.23	0	0.23	1.16	2.56
2993	942	0	0	0	0	0	1.1	33.7	0	4.41	2.42	0	0	0.88	0	5.51	0	3.08	0.88	0	0	0	2.86	0.22	0	0	0.66	1.76	0	1.76	0.44	0.88
3013	40748	0.18	0	0	0.18	0.18	2.2	16.7	0.92	0.73	1.83	0.18	0	0.55	0	6.97	0	1.1	0.55	0.37	0	4.59	3.67	1.1	0	0.18	0.55	0.37	0	0.73	0.73	1.83
3033	19767	0	0	0	0	0.19	1.32	16.82	0.38	0.57	0.19	0	0	0.57	0	7.18	0.19	0.38	0.38	0	1.13	7.94	2.08	5.67	0.38	0.38	0.38	0.38	0	0.19	4.73	3.4
3053	19909	0	0.23	0	0	0	1.13	19.14	0	3.15	0.23	0	0	0.23	0	11.49	0	0.45	0.9	0.23	0.23	2.03	0.9	0.45	0	0	1.8	0	0	0.45	5.86	4.05
3073	17263	0	0	0	0	0.43	2.38	17.97	0.22	0.22	0.22	0	0	0.22	0	19.7	0	0.22	1.3	0	0.87	0.65	2.81	0.22	0	0	0.87	0	0	0.22	7.79	1.52
3093	2627	0	0	0	0	0	1.12	18.61	0	1.79	4.71	0	0	0.22	0	6.5	0	0	0.22	0	0	0	0.67	0.45	0	0	1.35	0.22	0	0.9	4.71	1.57
3113	27072	0	0	0	0.62	0.21	1.86	15.11	0.41	0.83	1.66	0.21	0	1.24	0	8.07	0.21	1.45	2.07	1.04	0.41	6.83	6.42	1.45	0.21	0.21	0.62	0.62	0	0.62	1.66	1.86
3133	9551	0	0	0	0	0	1.88	10.09	0	0.23	23.47	0	0	0	0	0.7	0	0.47	0	0	0	0.94	1.17	0.47	0	0	1.41	0	0	0	6.34	0.47
3153	7495	0.21	0	0	0	0	1.28	13.03	0.21	0.21	12.18	0	0	0.21	0	0	0	0.21	0.21	0	0	3.21	1.92	0.85	0	0	1.07	0	0	0	9.62	1.71
3168	4465	0	0	0	0	0	1.58	11.35	0	0	12.66	0	0	0	0	0.26	0	0	0	0	0.26	2.37	1.06	0	0	0	2.11	0	0	0.53	9.5	1.06
3187	4688	0	0	0	0	0	0.5	15.08	0.25	0	0.25	0	0	1.01	0	0.5	0	0	0	0	0	1.76	2.01	0	0	0	1.26	0	0	0.25	18.59	2.76
3208	8418	0	0	0	0	0	0	18.4	0	0.24	0	0	0	0	0	0.24	0	0.24	0	0	0	2.42	0.97	0.73	0	0	0.24	0	0	0	15.01	1.21
3224	3734	0	0	0	0	0	0.32	16.4	0	0.32	0	0	0	0	0.32	0	0	0	0.32	0	0	2.52	0.32	0.32	0	0	0.63	0	0	0	18.3	1.26
3232	5171	0.23	0	0	0	0.23	1.37	15.49	0	0.68	0	0	0	0	0	1.82	0	0	0	0	0.68	3.19	10.48	1.82	0	0	0.91	0.23	0	0.46	21.41	0.91
3253	4794	0	0	0	0	0.25	1.23	14.5	0	3.44	0	0	0	0.25	0	4.18	0	0.49	0	0.49	0	5.16	5.9	0.49	0	0	0.74	0	0	0.49	7.62	1.72
3273	6715	0	0	0	0	0.18	1.05	12.63	0.18	2.63	0.18	0	0	0.35	0	3.16	0	0	0.35	0	0	4.04	7.72	2.28	0	0	0.88	0	0	0.35	8.25	1.23
3293	10488	0.24	0	0	0	0.24	1.9	18.53	0.24	5.94	0	0	0	0.48	0	4.28	0	0	0	0	0	0	8.31	4.75	0	0.24	1.43	0.24	0	0	8.31	3.56
3315	17861	0	0	0	0	0.21	1.46	8.16	0	2.09	0.21	0	0	0.21	0	16.74	1.26	0.21	1.05	0.21	0.42	0.21	2.93	0.21	0	0.21	2.3	0.21	0	0.42	8.79	1.67
3335	16740	0	0	0	0	0.22	2.46	9.82	0.45	2.23	0.22	0	0	0.67	0.22	19.2	0.67	0	0.67	0	0.45	0.22	2.46	2.01	0	0	2.9	0.45	0	0.22	8.71	1.12
3355	10089	0	0	0	0	0	2.63	17.17	0	0.81	0.61	0	0	0.81	0	16.97	1.01	0.2	1.01	0.2	0.81	3.84	5.25	1.82	0	0	1.41	0.4	0	0	1.82	1.62
3375	1926	0	0	0	0	0	1.22	18.96	0	1.83	15.29	0	0	0.31	0	7.34	0	0	0	0	0.31	0.61	1.22	1.53	0	0	0.92	0	0	0.31	0	0.31
3385	2615	0	0	0	0	0	0	17.12	0	0.45	14.86	0	0	0	0	3.6	0.45	0	0	0	0	0.45	0.9	1.8	0	0	0.45	0	0	0	0.9	0
3405	3675	0	0	0	0	0	2.56	15.38	0.32	1.6	7.37	0	0	0.32	0	11.86	0.32	0	0.32	0	0	1.92	1.28	0.64	0	0	1.28	0	0	0.96	2.56	0.64
3425	2462	0	0	0	0	0	0.48	13.88	0	0.96	13.88	0	0	0	0	6.22	0	0	0	0	0	1.91	1.44	0.48	0	0	6.22	0	0	0	0.48	0.96
3445	5414	0	0.21	0	0	0	1.04	12.42	0	2.07	31.06	0	0	1.04	0	6.42	0.41	0	0	0	0	2.48	1.04	1.04	0	0	1.04	0	0	0.62	0.41	0.41
3465	4300	0	0	0	0	0	1.37	10.41	0	0.55	44.11	0	0	0.27	0	0.82	0.55	0	0	0	0	3.01	3.01	1.1	0	0	1.92	0	0	1.1	1.64	0
3485	4476	0	0	0	0	0	1.05	15.53	0	1.84	37.37	0	0	0	0	0.53	0.26	0	0	0	0	3.68	2.63	0.79	0	0	0.53	0	0	0	0.79	0.79
3505	3475	0	0	0	0	0	0.34	14.24	0	3.39	38.31	0	0	0	0	1.36	0.68	0	0	0	0.68	2.71	3.05	2.03	0	0.68	2.03	0.34	0	0.34	2.03	0
3528	10843	0	0	0	0	0	1.5	11.09	0.56	6.95	27.07	0	0.19	0.19	0	2.07	0.38	0.19	0.19	0.19	0.38	5.83	4.32	0.56	0	0	1.13	4.32	0	0.56	2.82	0
3545	22196	0	0	0	0	0	2.22	12.93	0.61	5.05	21.82	0	0.61	0	0	2.22	0	0	0	0.2	0.4	1.62	9.9	1.21	0.4	0.2	0.4	3.43	0	0.61	6.87	0.2
3565	10191	0	0	0	0	0.4	2.4	22.6	0	7.2	4.8	0	0	1	0	3.2	1.2	0	0.2	0	0.2	0.8	6.8	2.2	0.2	0.4	1.8	4.4	0	0.2	5.2	0.8
3585	11584	0	0.22	0	0	0	3.23	32.69	0	5.81	0	0	0	0.65	0	4.52	0.86	0	0.22	0	0.86	2.58	10.32	1.94	0.86	0	2.58	3.44	0	0.43	1.94	0.65
3603	13388	0.24	0	0	0	0	2.39	12.2	0.24	2.15	0.48	0	0.24	0.24	0	29.67	1.2	0.72	0	0.48	1.67	9.81	7.66	0.72	0.48	0.24	2.15	0.24	0	0.24	2.87	0.24
3623	4671	0	0	0	0	0	0.8	14.2	0.2	2.2	0.2	0	0.2	0.4	0	32.8	0.2	0	0	0.2	0	1.6	2.8	0.8	0.2	0	1.6	0	0	0	1.2	0.4
3643	960	0	0	0	0	0	0	25.15	0	5.52	0.61	0	6.75	0	0	12.88	0.61	0	0.61	0	0	0.61	0.61	3.07	0	0	0.61	0	0	1.23	0	0.61
3663	5630	0	0	0	0	0	0.22	17.48	0	3.98	0.66	0	2.65	0.22	0	26.55	0.44	0	0	0.22	0.66	1.33	1.55	1.77	0	0	1.33	1.33	0	0	0.88	0.44
3683	17488	0	0	0	0.18	0.18	0.18	15.2	0	2.01	0.18	0	1.28	1.28	0	24.91	1.1	0	0.73	1.65	0.92	8.61	6.41	1.83	0	0	0.73	0.55	0	0.73	1.65	1.1
3702	8968	0	0	0	0	0	0	19.42	0	2.12	0.38	0	1.35	0.38	0	27.31	0.58	0.19	0.19	0.38	0.77	1.73	3.46	1.54	0.19	0.19	1.73	1.15	0	0.58	1.92	1.35
3723	26276	0	0	0	0	0	0.17	17.58	0.34	2.22	2.9	0	1.02	0.68	0.17	14.68	0.17	0.34	0.51	1.02	0.68	2.39	6.66	1.54	0	0	2.22	4.95	0	0.68	5.63	1.54
3743	21703	0	0	0	0	0	0.21	5.99	0.21	1.45	32.23	0	0.21	0.83	0.21	14.05	2.07	0	0	1.86	1.24	4.55	5.79	0.62	0	0	0.62	0.62	0	0.41	2.48	4.96
3753	43719	0	0	0	0	0	0.17	7.52	0.85	1.54	32.65	0	0.17	0.51	0	10.77	0.34	0.34	0.34	0.17	1.37	0.85	5.3	0.68	0.17	0	0.85	3.25	0	0.17	3.76	1.54
3763	49885	0	0	0	0.22	0.45	0	4.94	0.22	0.22	46.97	0	0.22	0.67	0	8.31	0.67	0	0.9	0.22	0.45	3.15	6.97	0.22	0	0	0.45	0.45	0	0.22	3.15	1.35
3783	41701	0	0	0	0.18	0.18	0.18	5.2	0	0.9	44.09	0	0.54	0.18	0	6.27	0.9	0	3.41	0.9	0.18	3.23	3.23	0.72	0	0.18	0.54	0.36	0	0.36	0.72	1.43
3803	22061	0	0	0	0.2	2.85	0.2	9.55	0	6.3	35.37	0	1.22	0.2	0	9.55	0.61	0	5.69	0	0.41	1.42	3.25	0.81	0	0	1.42	1.63	0	0.61	0.2	1.02
3813	54841	0	0	0	0	0	0.2	13.29	0	8.38	23.72	0	0.61	0.61	0	17.18	0.82	0	0.82	0.41	0.61	1.02	4.09	0.82	0	0.2	1.02	0	0	0.61	1.23	2.86
3823	30940	0	0	0	0	0	0.72	11.84	0.24	0.72	48.07	0	0.97	0.72	0	14.49	0	0	0.48	0.48	0.48	1.69	3.62	0.24	0.24	0	1.21	0	0	0	0	0.48
3843	3970	0	0	0	0	0.89	0	9.2	0	0	24.04	0	0.3	1.19	0	5.93	0	0.3	0.3	0.89	0	6.82	3.26	0.3	0.3	0	2.97	0	0	0	0.59	2.08
3863	2686	0	0	0	0	0.44	0.44	9.65	0	0.44	28.51	0	0	2.63	0	6.14	1.75	0	0.44	0	0	4.82	6.58	0	0	0	3.07	0.44	0	0.44	1.75	0.44
3883	5148	0	0	0	0	0	0.23	11.67	0	2.29	21.51	0	0	0.46	0	17.85	1.37	0	0	0.92	0	2.75	2.97	0.69	0	0	0.92	0	0	0	1.14	0.92
3903	9215	0	0	0	0	0	0	11.68	0	1.22	18.49	0	0	0.49	0	21.65	1.22	0	0	0.73	0	5.35	1.46	0.97	0	0	0.97	0	0	0	0.73	4.38
3923	6208	0	0	0	0	0	0	9.26	0	2.03	21.9	0	0	0.23	0	18.96	1.35	0	0	0.45	0	2.71	2.71	0.9	0	0	3.39	0	0	0	0	2.71
3943	9349	0.24	0.24	0	0	0.24	0	11.75	0	0.24	31.89	0	0.24	0.48	0	16.31	0.72	0	0	0.24	0	3.12	3.6	1.2	0	0	1.2	0	0	0	0.48	2.88
3963	12057	0	0	0	0	0.21	0	13.64	0	0.83	38.84	0	0.62	1.03	0	1.86	0.62	0	0.41	0.41	0	2.89	1.86	2.27	0	0	2.27	0	0	0.21	0.62	1.65
3983	8037	0.21	0	0	0	0	0.21	11.59	0	0.64	33.48	0	0.21	0.64	0	0.86	1.07	0	0	0	0	3	4.08	1.29	0	0	1.07	0	0	0	0	1.93
4003	11982	0	0	0	0	0	0.21	11.64	0	0.21	43.04	0	0.42	1.25	0	1.87	0.42	0	0	0.42	0	1.87	2.91	4.37	0	0	0.62	0.42	0	0	0.42	1.25
4023	10403	0.65	0.22	0	0	0	0.43	6.47	0	0.22	39.01	0	1.29	0.65	0	2.16	1.08	0	0.22	0.43	0	4.53	3.02	2.8	0	0	0.86	0	0	0	1.08	1.72
4043	9906	0	0	0	0	0	0	7	0	0.41	34.77	0	1.44	0.41	0	2.88	0.41	0	0	0.62	0	7.61	2.67	2.06	0	0.21	2.26	0.21	0	0.21	1.23	1.65
4063	13368	0	0	0	0	0	0.21	4.82	0.21	0.21	28.09	0	1.26	0.42	0.21	13.42	0.84	0	0	0.21	0	7.97	3.35	2.52	0	0.21	0.42	0.63	0	0.42	0.84	0.21
4083	14829	0.43	0	0	0	0	0.22	6.91	0	0.22	25.7	0	1.51	0.43	0	17.93	0	0	0.22	0	0.43	6.7	3.24	1.3	0	0.22	1.08	0	0	0.43	1.51	0.43
4103	20582	0.44	0	0	0	0.22	0	3.7	0	0	28.54	0	2.18	0.44	0	17.86	0	0	0.65	0.22	0.22	12.42	3.92	0.65	0	0	1.53	0	0	0.44	0.44	1.74
4113	32883	0.45	0	0	0	0.23	0	2.27	1.59	0	40.23	0	1.36	1.36	0	12.95	0	0	0.23	0.23	0.91	8.18	3.18	1.14	0	0.23	0.45	0	0	0	1.14	1.14
4123	8501	0	0.22	0	0	0	0.44	3.96	0	0	43.52	0	2.2	0	0	9.23	0.44	0	0.22	0	0.88	8.79	4.4	0.66	0	0	0.66	0	0	0	0.22	2.64
4133	80000	0	0.75	0	0.19	0.75	0.19	1.68	0.93	0.19	23.93	0	0.56	0	0	8.22	0	0.93	6.17	0.37	0.75	24.67	2.62	0.19	0	0	0.93	0	0	0	1.31	0.93
4143	46970	0.48	0.24	0	0.24	0.24	0.48	3.34	0.72	0.24	4.77	0	0.95	0.48	0.24	16.23	0	0.24	2.86	0.24	2.15	17.42	5.49	0.24	0	0.24	1.19	0	0	0.24	0.24	2.39
4153	29202	0.19	0.19	0	0	0.19	1.15	3.26	1.73	0	1.15	0	0.38	1.34	0.19	9.02	0	0	0.19	0	4.03	12.28	4.99	1.54	0	0	1.15	0	0	0	0	1.54
4163	10044	0.22	0.22	0	0	0	0.89	5.8	1.12	0	0.22	0	0.67	2.01	0	10.27	0	0	0.22	0.45	2.01	14.73	4.91	0.89	0	0	1.56	0	0	0	0.45	1.12
4183	4877	0	0	0	0	0	0	6.28	1.21	0	24.88	0	3.14	0.48	0	2.9	0	0	0	0	1.21	1.45	3.38	0.24	0	0	0.48	0	0	0.97	0.72	0.48
4203	5678	0	0	0	0.21	0	0	9.34	0.41	0	30.08	0	1.87	0.62	0	2.49	1.04	0.21	1.87	0.21	2.7	3.94	5.19	1.45	0	0.21	0.83	0	0	0.41	0.21	0.21
4223	13203	0.19	0	0	0	0.38	0	5.47	1.13	0	19.06	0	2.64	0.75	0	3.21	0	0.19	0.57	0.19	1.32	2.26	5.28	1.51	0	0.38	0.94	0.19	0	0.75	0.57	0
4243	18534	0	1.81	0	1.41	0	0	5.44	1.61	0	28.63	0	0.81	0.2	0	2.42	0	0.2	1.01	0.2	0.6	7.46	3.63	2.62	0	0.2	1.81	0.2	0	0.2	1.01	0.2
4263	4182	0	0	0	0	0	0	5.92	0.56	0.28	21.41	0	1.69	0.85	0	2.25	0	0.28	1.69	0	2.82	1.13	1.97	3.1	0	0	1.97	0.85	0	0.28	0.56	0
4283	9090	0.45	0.67	0	0	0.22	3.14	5.61	0.67	0	8.97	0	0.9	0.9	0	3.81	0	0	0	0.22	2.47	0.45	8.07	1.12	0	0	3.14	1.57	0	0	0.67	0
4303	3298	0	0	0	0	0	0	12.86	0.36	0.36	0.36	0	2.86	1.43	0.36	3.21	0	0	0	0	1.43	0.71	2.5	3.21	0	0	2.14	5.36	0	1.07	1.07	0
4323	5914	0.6	0	0	0	0	1.99	7.17	0.4	0.2	4.78	0	3.59	1.39	0	17.73	0	0	0	0	2.19	1.39	3.39	4.98	0	0	4.38	4.58	0	0.8	0.8	0
4343	2332	0.51	0	0	0	0	1.01	13.64	0	1.52	3.03	0	4.04	1.01	0	0.51	0	0	0	0	0	0.51	4.04	6.57	0	0	5.56	2.02	0	0.51	0	0
4363	2992	0.39	3.54	0	0	0	1.18	3.54	0.79	0.39	2.36	0	1.97	0.39	0	7.48	0	1.18	0.39	0	1.18	4.72	5.51	5.51	0.39	0	3.54	4.72	0	0	0	0
4383	6934	3	1.62	0	0	0	2.77	6.24	1.39	0	5.31	0	1.15	0.23	0	4.39	0	0.23	0.23	0.46	0.23	6.7	6.47	3.46	1.15	0	3.93	2.54	0	0.23	0.46	0
4403	5792	2.37	0	0	0	0	3.01	15.05	0	0	7.74	0	0.86	0.65	0	2.8	0	0	0.43	0.22	1.29	3.87	4.3	1.51	0	0.65	5.38	4.95	0	0.22	0.43	0
4423	5605	1	0.2	0	0	0	3.6	7.6	0	0	32.6	0	0	0.2	0	7.8	0	0	0	0	1.8	7.2	2.4	1.6	0.4	0.2	3.6	2.4	0	0	0.6	0.4
4443	3186	2.22	0.18	0	0	0.37	2.03	16.64	0.92	0.18	22	0	0.55	0.92	0	8.69	0	0	0	0	1.85	4.81	1.66	1.48	0.18	0	2.96	9.98	0	1.66	0	0.18
4463	1349	2.18	0	0	0	0.87	2.18	14.41	0	0	14.41	0	0	0	0.44	2.18	0.44	0	0	0	0.87	2.18	3.49	3.06	0	0	2.18	10.92	0	0.44	0.44	0
4483	3887	1.52	0.3	0	0	0	3.33	10.61	0.3	0	6.97	0	0	1.21	0	0	0.3	0	0	0.3	0.61	7.58	4.85	3.03	0.61	0.61	2.73	4.55	0	0.3	0.91	0
4503	3266	0.23	0	0	0	0	0.46	7.09	0	0.23	3.89	0	0.23	0.23	0	2.06	0	0	0	0	2.06	18.76	10.53	1.83	0	0	4.81	2.97	0	0	11.44	0
4523	7145	0.21	0	0	0	0	0.84	4.81	0	0.21	5.44	0	0.84	0.21	0	0.21	0	0	0	0	3.77	25.94	9.83	0.84	0.42	0	1.26	1.67	0.42	0.21	17.99	0.21
4543	12331	0.23	0	0	0	0	0.68	6.82	0.23	1.36	8.18	0	0.91	0.68	0	0.45	0	0.23	0	0	2.73	16.36	8.18	0.23	0.45	0	2.27	2.05	0.23	0	24.55	0
4563	12040	0.37	0	0	0	0	0.19	7.08	2.42	0.93	7.08	0	1.12	1.3	0	4.28	0	0.19	0	0.19	3.17	6.7	8.94	0.74	0.19	0	3.54	2.42	0.37	0	28.49	0
4583	27408	0.2	0	0	0	0	1.84	4.09	1.23	1.02	1.64	0	0.41	0.2	0	1.84	0	0	0.2	0	3.07	3.27	5.11	0	0.2	0	1.84	1.23	0.41	0	34.76	0
4603	10028	0	0	0	0	0	4.07	7.32	0.61	0.41	0.41	0	1.42	1.83	0	0.2	0	0.2	0.2	0	4.88	7.93	5.08	4.07	0.2	0	3.46	0.41	0.2	0.41	11.38	0
4620	12555	0	0	0	0	0	4.69	11.38	2.23	0.89	0.89	0	0.67	0.22	0	0.22	0	0.22	0.22	0.22	3.35	7.81	4.69	2.9	0.22	0.22	2.68	0.45	0	0	6.92	0
