# Supplementary material for: Distribution of the polycystine radiolarian species in the Quaternary sediment cores of the subarctic North Atlantic and Sea of Okhotsk
Source: Data Brief. 2018 Feb 2;17:438–41. doi: 10.1016/j.dib.2018.01.041 (PMC5988337; doi:10.1016/j.dib.2018.01.041)
Supplement: Supplementary file 2 — Supplementary material [file mmc2.zip › North Atlantic_percentages of 35 species in 78 surface samples.xlsx]

## Sheet: SASHANEW
The North Atlantic: distribution (%) of 35 radiolarian species in 78 samples of the bottom surface sediments.
				Species
Latitude	Longitude	Water depth, m	Station	Acrosphaera spinosa	Actinomma boreale/A. leptodermum group	Amphimelissa setosa	Artostrobium eupora	Artostrobium tumidulum	Axoprunum stauraxonium	Cenosphaera favosa	Cycladophora davisiana	Dictyocoryne profunda	Ellipsoxiphus attractus	Eucyrtidium acuminatum	Hymeniastrum euclidis	Lamprocyclas maritalis	Lithelius spiralis/minor group	Lithocampe platycephala	Lithocircus reticulata	Lithomelissa setosa	Lithomelissa thoracites	Lithomitra arachnea	Lithomitra lineata	Panartus tetrathalamus	Phorticium clevei	Pseudodictyophimus gracilipes group	Rhizosphaera medianum	Spongaster tetras	Spongocore puella	Spongodiscus resurgens	Spongopyle osculosa	Spongotrochus glacialis	Stylatractus pyriformis	Stylochlamidium venustum	Stylodictya validispina	Tetrapyle quadriloba group	Theocorythium trachelium dianae	Tricolocapsa papilloosa mediterreanea
51°32.5‘	30°0.9‘	2098	L-354	0,00	0,53	0,00	0,00	9,09	0,00	0,80	0,00	0,00	0,00	0,27	0,80	0,53	49,73	0,00	0,00	0,00	0,00	0,00	0,80	0,00	1,07	1,07	0,27	0,00	1,07	2,14	0,80	0,27	1,34	2,41	5,35	4,55	0,27	0,27
44°02.5‘	30°3.3‘	2861	L-358	3,34	3,34	0,00	1,03	0,64	0,00	2,82	0,26	0,00	0,00	0,64	1,28	1,16	21,69	0,13	0,00	0,00	0,26	0,00	0,00	0,00	0,77	2,05	2,44	0,00	2,05	3,85	1,67	0,13	1,54	0,00	12,84	2,31	2,44	1,41
47°16.0‘	16°13.0‘	5140	L-63	4,78	1,74	0,00	0,00	1,30	0,00	3,48	0,00	0,00	0,00	0,43	0,43	1,30	29,57	0,00	0,00	0,00	0,43	0,00	0,00	0,00	0,43	1,30	4,35	0,00	0,43	7,39	2,17	0,00	3,91	2,61	9,57	0,00	0,00	2,17
45°57.5‘	29°55.0‘	3318	L-357	2,40	2,40	0,00	0,68	1,71	0,00	5,14	0,17	0,00	0,00	0,68	1,37	2,23	29,45	0,17	0,17	0,00	1,03	0,17	0,17	0,00	0,17	0,34	2,91	0,00	1,54	0,00	0,00	0,00	0,00	0,34	9,25	1,54	2,05	1,54
53°40.2‘	28°40.3‘	3400	L-73	0,22	3,73	0,00	1,54	20,18	0,00	0,00	0,44	0,00	0,00	1,10	0,22	0,22	15,35	0,00	0,00	0,22	0,22	4,61	0,44	0,00	9,87	3,95	0,22	0,00	0,88	1,97	7,68	1,54	0,00	0,44	3,95	0,00	0,44	0,44
56°38.7‘	25°52.7‘	2950	L-187	0,21	2,93	0,00	4,18	11,30	0,00	0,42	1,88	0,00	0,00	0,84	0,21	0,21	20,50	0,00	0,00	4,18	1,05	1,67	0,21	0,00	5,23	4,18	1,26	0,00	0,84	5,02	4,60	1,26	0,00	0,21	5,23	0,00	1,67	0,63
59°38.9‘	23°03.5‘	2800	L-180	0,19	4,14	0,00	0,94	5,64	0,00	1,13	1,50	0,00	0,00	0,56	0,56	0,19	15,23	0,56	0,00	7,52	0,75	0,94	0,56	0,00	6,95	6,58	0,38	0,00	3,38	6,77	3,57	2,26	0,00	0,38	6,20	0,00	1,13	0,19
48°01.0‘	29°55.0‘	3558	L-356	0,00	1,49	0,25	0,50	1,99	0,00	0,50	0,99	0,00	0,00	0,50	0,74	0,50	8,19	1,49	0,00	3,72	2,23	2,98	2,98	0,00	0,50	6,20	1,99	0,00	0,50	1,49	0,50	0,25	1,99	3,23	4,47	0,00	2,98	0,25
40°31.4‘	29°28.2‘	3350	K-432	3,16	1,84	0,00	1,32	1,32	0,00	0,79	0,53	0,00	0,00	0,79	0,79	1,32	15,00	0,79	7,37	0,79	0,53	0,00	0,26	0,00	0,26	1,05	1,84	0,00	2,63	4,47	3,68	0,00	0,00	0,00	7,63	1,05	2,37	0,53
59°31.2‘	15°52.0‘	1900	L-34	0,20	1,39	0,00	3,78	1,39	0,00	0,00	1,59	0,00	0,00	0,20	0,20	0,20	13,72	0,60	0,00	12,33	1,19	0,20	1,39	0,00	5,57	6,56	0,20	0,00	0,60	2,39	2,78	0,40	2,19	0,00	7,95	0,20	0,80	0,60
54°12.4‘	21°02.2‘	3040	L-191	0,24	1,21	0,00	4,37	4,61	0,00	0,00	0,24	0,00	0,00	0,24	0,00	0,24	27,67	0,24	0,00	0,49	0,24	0,00	0,73	0,00	4,85	1,21	0,24	0,00	2,18	7,28	2,91	1,21	2,67	0,00	15,05	0,00	0,24	0,24
43°47.3‘	22°36.0‘	3950	L-254	2,58	2,25	0,00	1,13	0,48	0,00	0,81	1,13	0,00	0,00	2,90	3,22	1,13	8,86	1,77	0,00	0,48	1,93	0,00	1,29	0,00	0,32	1,45	0,16	0,00	1,61	1,77	3,22	0,00	7,41	0,64	7,89	0,97	3,70	1,45
41°28.5‘	21°23.2‘	3500	L-257	2,46	2,46	0,00	0,18	0,53	0,00	0,00	0,00	0,18	0,00	1,93	2,63	0,88	12,63	0,53	0,00	0,18	0,00	0,00	0,35	0,00	0,35	2,11	1,40	0,00	1,23	1,93	2,46	0,00	7,54	0,70	6,67	0,70	2,46	0,88
51°41.3‘	24°28.3‘	3670	L-231	0,20	1,57	0,00	0,98	0,00	0,00	0,00	0,98	0,00	0,00	0,78	0,98	0,78	20,16	0,20	0,00	0,20	0,20	0,00	0,59	0,00	3,33	1,17	0,59	0,00	1,57	1,37	4,89	0,98	1,57	0,59	10,96	0,00	3,52	0,78
45°08.9‘	12°44.0‘	4950	L-221	0,71	2,12	0,00	0,24	0,24	0,00	3,30	0,47	0,00	0,00	0,24	0,94	0,47	30,66	0,24	0,00	0,24	0,24	0,00	0,00	0,00	0,24	0,00	0,24	0,00	1,89	5,19	4,72	0,24	6,84	0,24	8,49	0,24	0,47	1,42
50°09.4‘	16°53.0‘	4700	L-331	1,18	2,60	0,00	0,47	0,95	0,00	4,26	0,47	0,00	0,00	0,47	1,42	0,24	25,30	0,00	0,00	0,00	0,47	0,00	0,00	0,00	0,47	0,24	1,18	0,00	2,36	11,11	2,36	1,42	7,57	0,00	14,18	0,00	1,18	1,42
52°06.0‘	44°57.7‘	4250	L-283	0,00	1,97	0,00	0,54	31,54	0,00	0,00	0,72	0,00	0,00	0,36	0,36	0,00	15,59	0,00	0,18	0,36	0,36	5,91	0,00	0,00	13,62	0,36	0,18	0,00	0,36	1,43	5,91	2,87	1,08	0,18	2,51	0,18	0,18	0,18
51°07.9‘	38°00.0‘	3755	L-276	0,00	0,00	0,00	0,00	16,61	0,00	1,28	0,00	0,00	0,00	0,00	1,28	0,32	29,71	0,32	0,00	0,00	0,00	3,51	0,00	0,00	2,88	0,00	0,00	0,00	0,00	0,32	18,53	0,96	1,28	0,32	13,42	0,32	0,32	0,32
53°55.5‘	34°34.4‘	2240	L-80	0,00	1,59	0,00	0,27	17,24	0,00	0,27	0,27	0,00	0,00	0,27	0,00	0,27	27,85	0,27	0,00	1,06	0,00	1,06	0,00	0,00	11,67	0,27	0,00	0,00	0,80	1,59	16,45	1,86	0,53	0,27	4,77	0,00	0,27	0,00
61°18.3‘	23°13.0‘	1940	E-151	0,00	2,73	0,00	0,45	9,55	0,00	0,23	0,91	0,00	0,00	0,23	0,23	0,00	36,59	0,23	0,00	1,59	0,23	4,55	0,23	0,00	5,45	2,73	0,23	0,00	0,91	0,23	12,50	0,23	0,91	0,00	6,59	0,00	0,68	0,45
49°44.0‘	37°54.8‘	4400	L-275	0,00	1,78	0,00	0,25	16,54	0,00	0,76	0,25	0,00	0,00	0,25	0,25	0,25	29,52	0,00	0,00	0,25	0,00	4,58	0,00	0,00	2,04	0,00	0,25	0,00	1,02	1,02	7,63	0,51	0,25	1,02	10,18	0,00	0,76	0,51
52°59.0‘	41°34.2‘	3810	L-121	0,00	0,27	0,00	0,00	29,40	0,00	1,10	0,27	0,00	0,00	0,00	0,00	0,27	37,64	0,00	0,00	0,00	0,00	0,27	0,00	0,00	3,30	0,00	0,00	0,00	0,00	2,47	5,77	0,27	5,22	0,27	0,82	0,00	0,00	0,00
63°56.8‘	30°02.0‘	2262	L-348	0,00	1,61	0,00	0,23	6,19	0,00	1,61	0,00	0,00	0,00	0,00	0,00	0,23	45,41	0,00	0,00	0,00	0,00	0,00	0,00	0,00	4,13	0,23	0,00	0,00	0,00	5,28	16,97	0,23	1,61	0,00	2,75	0,00	0,00	0,00
66°04.2‘	30°02.0‘	373	L-347	0,00	0,00	0,00	0,00	3,55	0,00	1,02	0,00	0,00	0,00	0,00	0,00	0,00	35,03	0,00	0,00	0,00	0,00	0,00	0,00	0,00	5,58	0,51	0,00	0,00	0,00	3,05	16,24	0,51	0,00	0,00	6,09	0,00	0,00	0,00
43°34.6‘	48°17.2‘	3352	L-418	0,27	1,37	7,12	0,00	18,63	0,00	0,00	0,27	0,27	0,00	0,27	0,27	0,27	12,33	0,27	0,00	0,00	0,27	1,64	0,55	0,00	11,78	1,10	0,55	0,00	0,00	0,27	2,47	0,82	0,55	1,10	1,92	0,82	0,27	0,27
46°06.9‘	35°17.0‘	4200	L-271	1,26	3,02	0,00	0,75	1,51	2,26	1,01	0,00	0,00	0,00	0,25	1,26	1,26	31,66	0,00	0,00	0,00	0,00	0,00	0,00	0,00	1,01	0,25	0,75	0,00	0,00	1,26	2,51	0,00	3,02	2,76	7,04	0,75	1,01	0,25
47°56.1‘	36°56.6‘	4614	L-273	0,00	0,52	0,00	0,00	1,05	0,52	1,05	0,00	0,00	0,00	0,00	1,57	0,00	43,98	0,00	0,00	0,00	0,00	0,00	0,00	0,00	1,05	0,52	0,00	0,00	2,09	3,66	3,14	0,52	3,66	6,28	14,14	1,05	0,52	0,00
60°19.3‘	27°02.2‘	1720	L-182	0,00	3,82	0,00	1,02	8,91	0,00	0,51	0,00	0,00	0,00	0,25	0,25	0,00	46,82	0,00	0,00	0,00	0,00	0,00	0,00	0,00	6,87	1,27	0,00	0,00	0,25	1,53	7,38	0,25	0,51	0,25	2,80	0,00	0,25	0,25
56°28.2‘	30°07.9‘	2836	L-352	0,00	1,02	0,00	1,02	15,78	0,00	1,78	0,00	0,00	0,00	0,00	0,25	0,25	42,75	0,00	0,00	0,00	0,00	0,00	0,00	0,00	5,09	0,25	0,25	0,00	0,25	2,80	3,31	1,27	1,02	0,51	5,34	0,00	0,25	0,00
54°01.2‘	30°01.1‘	3055	L-353	0,00	0,67	0,00	0,22	23,09	0,00	0,22	0,22	0,00	0,00	0,00	0,22	0,00	39,24	0,00	0,00	0,00	0,00	0,22	0,00	0,00	12,56	0,22	0,00	0,00	0,22	2,69	2,24	0,22	1,12	0,90	3,14	0,00	0,22	0,22
55°36.6‘	32°42.9‘	2450	L-237	0,00	3,78	0,00	1,39	12,75	0,00	0,80	0,00	0,00	0,00	0,20	0,20	0,00	40,64	0,20	0,00	0,00	0,20	0,20	0,00	0,00	8,76	0,40	0,40	0,00	0,40	0,80	4,78	0,20	0,80	0,40	4,38	0,00	0,00	0,20
50°01.9‘	49°11.0‘	1410	L-153	0,00	1,62	0,54	5,93	22,64	0,00	0,27	0,27	0,00	0,00	0,00	0,00	0,00	20,49	0,00	0,00	0,00	0,00	1,08	0,00	0,00	14,29	0,27	0,00	0,00	0,27	0,54	6,74	0,54	0,00	0,00	0,54	0,00	0,00	0,00
57°54.8‘	19°54.4‘	1490	L-178	0,24	0,24	0,00	0,24	1,67	0,48	0,72	0,24	0,00	0,00	0,24	1,91	0,24	44,26	0,00	0,00	0,24	0,24	0,24	0,00	0,00	4,55	0,72	0,00	0,00	1,67	1,67	1,44	0,96	1,44	0,48	6,46	0,00	0,48	0,24
60°43.8‘	21°19.5‘	2390	E-152	0,00	0,78	0,00	0,26	3,65	0,26	0,26	0,26	0,00	0,00	0,26	0,26	0,26	38,54	0,26	0,00	0,52	0,26	1,04	0,00	0,00	8,07	2,08	0,00	0,00	1,04	4,95	4,69	1,56	0,26	0,00	4,43	0,00	0,00	0,26
59°55.9‘	8°48.0‘	1240	L-46	0,33	0,65	0,00	0,00	0,65	0,00	0,65	0,00	0,00	0,00	0,00	0,00	0,33	51,14	0,00	0,00	0,00	0,00	0,00	0,00	0,00	0,65	1,63	0,00	0,00	0,65	10,42	3,26	0,65	0,33	0,00	7,17	0,00	0,00	0,00
59°58.0‘	18°25.9‘	2630	E-154	0,00	0,37	0,00	0,00	1,49	0,00	1,49	0,00	0,00	0,00	0,00	0,00	0,37	53,90	0,00	0,00	0,00	0,00	0,00	0,00	0,00	0,37	0,00	0,00	0,00	0,37	9,29	3,72	0,37	2,97	0,00	4,46	0,00	0,00	0,00
46°52.1‘	7°45.0‘	4600	L-215	0,48	2,38	0,00	0,00	0,00	4,76	2,38	0,00	0,00	0,00	0,00	2,38	0,00	30,48	0,00	0,48	0,00	0,00	0,00	0,00	0,00	0,00	0,48	3,33	0,00	0,95	0,95	2,86	0,00	12,86	0,00	2,86	0,00	0,00	0,48
49°59.4‘	11°40.4‘	1200	L-333	0,27	1,59	0,00	0,27	0,00	0,00	0,27	0,00	0,00	0,00	0,00	0,53	0,27	33,69	0,00	0,00	0,00	0,00	0,00	0,00	0,00	0,27	0,00	3,98	0,00	0,00	16,71	1,86	0,27	6,37	0,27	10,34	0,00	0,00	1,06
42°31.3‘	32°49.6‘	3120	L-107	2,52	2,29	0,00	0,69	0,23	0,00	0,92	0,00	0,23	0,46	0,23	1,61	1,15	29,36	0,00	0,00	0,00	0,00	0,00	0,00	0,23	0,00	0,00	1,38	0,00	1,61	4,13	2,06	0,00	1,83	0,23	5,50	0,92	1,38	0,46
45°26.0‘	24°15.2‘	2890	L-90	0,85	1,42	0,00	0,28	0,28	0,00	0,85	0,28	0,00	0,57	0,00	2,56	0,57	28,69	0,00	0,00	0,00	0,00	0,00	0,28	0,00	0,00	0,00	4,55	0,00	3,69	5,97	1,99	0,28	2,56	0,28	10,51	0,28	0,85	0,85
40°54.0‘	63°15.3‘	4231	L-427	0,89	1,19	0,30	0,89	10,98	0,00	0,89	0,89	0,89	0,00	0,30	2,37	0,59	20,77	0,00	0,89	0,59	0,30	0,00	0,00	0,89	1,78	0,30	0,00	0,30	0,59	1,78	2,08	0,30	0,00	1,19	5,34	4,45	0,30	1,19
35°08.8‘	58°36.3‘	5024	L-435	3,84	2,19	0,27	0,00	0,27	0,00	0,27	0,82	1,37	0,00	0,00	0,55	0,27	15,34	0,00	0,27	0,00	0,55	0,00	0,00	2,47	0,00	0,27	0,00	0,55	0,27	2,19	2,19	0,27	0,55	0,27	3,84	8,49	0,55	1,64
35°27.8‘	12°33.8‘	4005	S-112	2,22	3,95	0,00	0,25	0,00	4,69	0,00	0,00	0,00	1,23	0,25	1,98	1,98	27,65	0,00	0,49	0,00	0,00	0,00	0,00	0,99	0,00	0,25	0,00	0,00	0,74	4,44	1,73	0,00	5,19	0,25	3,95	1,73	0,00	0,74
31°23.5‘	16°54.0‘	4359	L-505	1,94	0,49	0,00	0,00	0,00	0,00	0,00	0,00	0,49	0,97	0,00	5,34	0,97	29,13	0,00	0,49	0,49	0,00	0,49	0,00	2,43	0,00	0,00	0,00	0,97	0,00	1,94	3,40	0,00	1,94	0,49	13,11	3,88	0,00	0,49
25°03.0‘	16°58.0‘	2604	L-772	0,68	2,05	0,00	0,17	0,00	1,71	0,51	0,17	0,00	2,56	0,00	3,08	2,22	23,42	0,00	0,34	0,00	0,00	0,00	0,00	3,42	0,00	0,00	0,00	0,51	1,20	2,39	1,03	0,00	1,03	0,00	4,44	3,42	0,00	0,68
36°07.7‘	29°58.5‘	3055	L-362	0,94	0,24	0,00	0,00	0,24	0,24	2,82	0,00	0,00	7,53	0,00	3,53	0,94	22,59	0,00	1,18	0,00	0,00	0,00	0,00	0,00	0,00	0,24	0,00	0,00	1,65	8,00	3,53	0,00	0,00	0,24	13,41	2,35	0,00	1,18
33°30.0‘	29°56.5‘	2940	L-363	3,46	2,65	0,00	0,20	0,41	0,20	2,24	0,00	0,00	6,72	0,20	1,22	1,43	24,44	0,00	0,20	0,00	0,20	0,00	0,00	0,41	0,20	0,00	0,20	0,20	1,43	5,09	2,85	0,00	0,00	0,00	5,91	1,43	0,81	1,02
29°56.0‘	30°00.7‘	4495	L-364	9,73	1,08	0,00	0,00	0,00	2,43	1,35	0,00	0,00	4,86	0,00	0,54	1,35	27,30	0,00	0,00	0,00	0,00	0,00	0,00	1,89	0,27	0,00	0,00	0,00	0,27	8,11	2,43	0,00	0,00	0,27	4,86	3,24	0,00	0,27
18°59.1‘	30°00.8‘	4720	L-368	1,47	1,47	0,00	0,00	0,00	0,00	0,18	0,37	3,49	6,06	0,00	3,85	0,55	12,11	0,00	1,10	0,00	0,00	0,00	0,00	4,04	0,73	0,00	0,00	1,10	0,55	16,88	2,57	0,18	0,00	0,00	0,73	12,48	0,00	0,55
10°29.8‘	29°55.8‘	5370	L-372	0,00	0,43	0,00	0,43	1,29	0,00	1,29	0,43	3,00	15,45	0,00	2,58	1,29	5,58	0,00	3,86	0,00	0,00	0,00	0,00	1,29	1,29	0,43	0,00	2,58	0,00	0,86	0,86	0,00	0,00	0,00	0,00	8,58	0,00	0,43
4°30.8‘	29°59.7‘	3355	L-375	1,15	0,00	0,00	0,00	0,23	0,00	0,46	0,00	9,66	6,21	0,00	1,38	0,46	7,13	0,00	3,68	0,00	0,00	0,00	0,00	2,76	0,00	0,00	0,00	2,07	0,23	4,83	0,92	0,00	0,00	0,00	0,00	25,98	0,00	0,46
1°38.0‘	29°57.2‘	3205	L-376	0,00	0,00	0,00	0,00	0,00	0,00	0,00	0,00	21,20	3,26	0,00	2,72	0,00	13,04	0,00	0,00	0,00	0,00	0,54	0,00	0,00	0,00	0,00	0,00	16,30	0,00	5,43	0,00	0,00	0,00	0,00	1,09	8,15	0,00	0,54
-2°01.1‘	30°02.5‘	4893	L-378	0,00	0,00	0,00	0,00	1,67	0,00	0,00	0,00	20,00	4,17	0,00	0,00	0,83	10,83	0,00	1,67	0,00	0,00	0,00	0,00	5,83	0,00	0,00	0,00	7,50	0,00	3,33	0,00	0,00	0,00	0,00	0,83	18,33	0,00	0,83
-4°02.9‘	30°05.6‘	4804	L-379	0,00	0,76	0,00	0,00	0,00	0,00	0,00	0,25	10,83	6,80	0,00	0,25	0,00	11,84	0,00	0,76	0,00	0,00	0,50	0,00	6,55	0,00	0,00	0,00	4,79	0,00	3,27	0,50	0,00	0,00	0,00	1,01	17,63	0,00	0,25
8°37.1‘	30°12.8‘	4461	L-909	0,00	0,00	0,00	0,00	0,00	0,00	0,00	0,00	11,62	1,47	0,00	1,32	0,00	12,65	0,00	2,79	0,00	0,00	0,00	0,00	3,24	0,00	0,00	0,00	5,29	0,15	4,85	0,59	0,00	0,00	0,00	1,18	32,65	0,00	0,15
19°14.0‘	26°13.0‘	4620	K-434	0,80	0,40	0,00	0,00	0,00	5,62	0,00	0,00	1,61	8,84	0,00	2,41	3,21	24,10	0,00	2,01	0,00	0,00	0,00	0,00	8,03	0,00	0,00	0,00	0,80	0,00	0,00	4,82	0,00	1,20	0,00	1,61	12,45	0,00	2,01
55°19.0‘	47°09.0‘	3420	P-172	0,00	3,87	0,00	0,00	17,74	0,00	0,00	0,00	0,00	0,00	0,00	0,00	0,00	20,97	0,32	0,00	0,00	0,00	0,65	0,00	0,00	30,32	0,32	0,00	0,00	0,32	0,00	8,06	1,94	0,32	2,90	0,32	0,00	0,00	0,00
58°50.0‘	15°19.0‘	1120	E-156	0,00	0,77	0,00	0,00	3,32	0,00	2,55	0,00	0,00	0,00	0,00	1,02	0,51	42,35	0,00	0,00	0,00	0,00	0,00	0,00	0,00	0,51	2,30	0,00	0,00	0,26	0,00	13,27	1,02	0,26	0,26	9,69	0,00	0,26	0,51
43°03.6‘	19°36.5‘	5950	K-431	2,38	3,33	0,00	0,00	0,48	2,86	0,00	0,48	0,00	1,90	0,48	0,00	1,43	32,86	0,00	0,48	0,00	0,00	0,00	0,00	0,00	0,00	0,00	1,43	0,00	1,90	0,00	5,71	0,48	7,14	0,00	4,76	1,43	0,95	0,95
0°16.9‘	20°18.6‘	5058	L-821	0,00	0,41	0,00	0,00	1,22	0,00	0,00	0,00	13,47	4,08	0,00	0,00	2,45	17,55	0,00	0,41	0,00	0,00	0,00	0,00	0,82	0,00	0,00	0,00	4,49	0,00	0,00	2,45	2,04	0,41	1,63	1,63	25,71	0,00	0,82
53°27.3‘	19°53.0‘	2360	L-192	0,72	0,36	0,00	0,00	1,80	0,72	0,00	0,00	0,00	0,00	0,00	1,08	1,08	44,60	0,36	0,00	1,44	1,08	0,00	0,00	0,00	0,36	0,72	0,72	0,00	1,44	0,00	7,91	1,08	2,88	0,72	11,87	0,00	1,80	0,72
58°44.1‘	27°17.3‘	2155	AMK-316	0,00	1,86	0,00	0,00	5,83	0,23	0,70	0,23	0,00	0,00	0,47	0,00	0,00	39,39	0,00	0,00	1,17	0,70	0,23	0,00	0,00	5,83	1,17	0,70	0,00	0,23	0,00	13,52	0,47	0,47	1,17	6,99	0,00	0,93	0,23
38°55.6‘	28°34.3‘	1415	L-263	3,55	0,00	0,00	0,00	0,00	0,00	0,00	0,00	0,00	0,00	0,00	2,13	2,13	27,66	0,00	0,00	0,00	0,00	0,00	0,00	0,00	0,00	0,00	0,00	0,00	2,84	7,80	4,96	0,00	2,84	0,00	17,02	0,71	0,71	1,42
60°03.6‘	14°45.6‘	1796	L-341	0,00	1,07	0,00	0,00	1,79	0,00	0,00	1,07	0,00	0,00	0,71	0,36	0,36	55,36	0,71	0,00	1,43	0,71	0,00	0,00	0,00	0,00	2,14	0,00	0,00	0,71	0,36	3,93	0,71	0,71	0,36	10,71	0,00	0,36	0,71
49°20.3‘	28°37.5‘	3260	L-86	0,00	0,61	0,00	0,00	3,66	0,00	0,00	0,00	0,00	0,00	0,00	0,00	0,00	43,90	0,00	0,00	0,00	0,00	0,00	0,00	0,00	0,00	0,00	0,00	0,00	2,44	0,00	12,80	3,05	0,61	1,22	18,29	0,00	0,00	0,00
69°05.0‘	-05°36.0‘	3210	AMK-2087	0,00	6,98	0,00	1,16	1,16	0,00	0,00	0,00	0,00	0,00	0,00	0,00	0,00	29,07	0,00	0,00	0,00	0,00	0,00	0,00	0,00	13,95	0,00	0,00	0,00	0,00	0,00	5,81	1,16	0,00	0,00	0,00	0,00	0,00	0,00
58°26.2‘	31°42.2‘	1820	AMK-325	0,00	1,64	0,00	0,21	9,45	0,21	1,23	0,00	0,00	0,00	0,00	0,00	0,21	40,66	0,00	0,00	0,21	0,21	0,00	0,00	0,00	5,34	0,82	0,21	0,00	0,82	2,26	7,19	0,82	0,41	0,00	6,16	0,00	0,00	0,21
58°30.6‘	31°31.2‘	1689	AMK-340	0,00	2,89	0,00	0,00	8,66	0,00	0,00	0,36	0,00	0,00	0,72	0,36	0,00	30,32	0,00	0,00	4,69	0,00	1,81	0,00	0,00	6,86	2,89	0,00	0,00	0,72	0,00	8,30	1,08	1,08	5,78	5,78	0,00	1,08	0,00
74°00.0‘	-18°00.0‘	200	AMK-2094	0,00	27,15	0,66	0,00	0,00	0,00	0,00	0,66	0,00	0,00	0,00	0,00	0,00	6,62	6,62	0,00	0,00	0,00	0,00	2,65	0,00	24,50	4,64	0,00	0,00	0,00	0,00	0,66	2,65	0,00	0,00	0,00	0,00	0,00	0,00
73°45.0‘	-46°50.0‘	300	St-1275	0,00	0,47	78,87	0,00	0,00	0,00	0,00	0,00	0,00	0,00	0,00	0,00	0,00	0,00	0,00	0,00	15,02	0,00	0,00	0,47	0,00	0,47	0,94	0,00	0,00	0,00	0,00	0,00	0,00	0,00	0,00	0,00	0,00	0,00	0,00
50°09.0‘	50°03.0‘	900	p164	0,00	0,37	2,62	0,00	19,85	0,00	0,00	0,00	0,00	0,00	0,00	0,00	0,00	35,58	0,00	0,00	1,87	0,00	3,37	0,00	0,00	3,75	1,12	0,00	0,00	0,00	0,00	6,37	1,12	0,00	0,00	0,37	0,00	0,00	0,00
53°12.0‘	49°47.0‘	3510	P-172	0,00	3,08	1,40	0,00	10,92	0,00	0,00	0,28	0,00	0,00	0,00	0,00	0,00	6,72	0,00	0,00	3,36	0,28	10,08	0,28	0,00	20,45	7,56	0,00	0,00	0,00	0,00	3,92	1,12	0,00	3,92	0,28	0,00	0,00	0,00
60°57.0‘	04°05.3‘	1110	AMK-2077-1	0,00	6,75	0,00	0,00	0,00	0,00	0,42	0,00	0,00	0,00	0,42	0,00	0,42	16,46	0,84	0,00	10,13	0,00	0,00	3,80	0,00	5,06	5,91	0,00	0,00	0,42	8,02	0,00	1,27	0,00	0,00	5,06	0,84	0,00	0,00
63°34.0‘	10°38.7‘	490	AMK-2080	0,00	2,80	18,88	0,70	0,70	0,00	0,00	0,00	0,00	0,00	0,00	0,00	0,70	6,29	4,20	0,00	24,48	0,00	0,70	0,70	0,00	4,20	6,29	0,00	0,00	0,70	7,69	0,70	0,00	0,00	0,00	2,80	0,00	0,00	0,00
51°41.0‘	49°06.0‘	3015	P-182	0,00	20,00	1,43	0,00	4,29	0,00	0,00	11,43	0,00	0,00	0,00	0,00	0,00	21,43	0,00	0,00	1,43	0,00	14,29	0,00	0,00	0,00	0,00	0,00	0,00	0,00	0,00	2,86	0,00	1,43	0,00	0,00	0,00	0,00	0,00
70°36.2‘	15°08.5‘	1750	K-793	0,00	7,32	36,59	0,00	0,00	0,00	0,00	4,88	0,00	0,00	0,00	0,00	0,00	4,88	4,88	0,00	0,00	0,00	0,00	12,20	0,00	4,88	12,20	0,00	0,00	0,00	0,00	0,00	0,00	0,00	0,00	0,00	0,00	0,00	0,00
63°33.4‘	10°30.6‘	500	AMK-2080-2	0,00	6,10	24,39	0,00	2,44	0,00	0,00	1,22	0,00	0,00	1,22	0,00	0,00	4,88	0,00	0,00	20,73	0,00	0,00	0,00	0,00	2,44	3,66	0,00	0,00	1,22	14,63	0,00	0,00	0,00	0,00	4,88	0,00	0,00	0,00
63°11.8‘	09°23.8‘	500	AMK-2081	0,00	1,27	12,29	0,85	1,69	0,00	0,00	0,00	0,00	0,00	0,00	0,00	0,42	13,14	1,69	0,00	16,53	0,42	0,00	3,81	0,00	5,08	6,78	0,00	0,00	0,00	7,20	1,27	0,42	0,00	0,00	2,54	0,00	0,00	0,00
