# Supplementary material for: Distribution of the polycystine radiolarian species in the Quaternary sediment cores of the subarctic North Atlantic and Sea of Okhotsk
Source: Data Brief. 2018 Feb 2;17:438–41. doi: 10.1016/j.dib.2018.01.041 (PMC5988337; doi:10.1016/j.dib.2018.01.041)
Supplement: Supplementary file 2 — Supplementary material [file mmc2.zip › P-172_percentages of 35 species in 35 samples.xlsx]

## Sheet: P172
Sediment core P-172: distribution (%) of 35 radiolarian species in 35 samples
		Species
Samples, depth in core (cm)	total abundances, tests per 1 g	Acrosphaera spinosa	Actinomma boreale/A. leptodermum group	Amphimelissa setosa	Artostrobium eupora	Artostrobium tumidulum	Axoprunum stauraxonium	Cenosphaera favosa	Cycladophora davisiana	Dictyocoryne profunda	Ellipsoxiphus attractus	Eucyrtidium acuminatum	Hymeniastrum euclidis	Lamprocyclas maritalis	Lithelius spiralis/minor group	Lithocampe platycephala	Lithocircus reticulata	Lithomelissa setosa	Lithomelissa thoracites	Lithomitra arachnea	Lithomitra lineata	Panartus tetrathalamus	Phorticium clevei	Pseudodictyophimus gracilipes group	Rhizosphaera medianum	Spongaster tetras	Spongocore puella	Spongodiscus resurgens	Spongopyle osculosa	Spongotrochus glacialis	Stylatractus pyriformis	Stylochlamidium venustum	Stylodictya validispina	Tetrapyle quadriloba group	Theocorythium trachelium dianae	Tricolocapsa papilloosa mediterreanea
1	4000	0	3.87097	0	0.322581	17.7419	0	0	0	0	0	0	0	0	20.9677	0.322581	0	0	0	0.645161	0	0	30.3226	0.322581	0	0	0.322581	0	8.06452	1.93548	0.322581	2.90323	0.322581	0	0	0
13	290	0	1.80505	1.80505	0.361011	0	0	0	1.44404	0	0	0	0	0	4.69314	3.97112	0	10.4693	0.722022	33.213	11.1913	0	10.8303	3.61011	0	0	0.361011	0	1.44404	0	0	0	1.80505	0	0	0.361011
23	284	0	6.27306	1.84502	0	0.369004	0	0.369004	1.47601	0	0	0	0	0	5.16605	5.16605	0	2.21402	0.369004	52.7675	5.16605	0	4.05904	0	0	0	0	0	0.738007	0.738007	0.369004	0.738007	0	0	0	0
28	476	0	4.13223	6.33609	0	0	0	0	30.303	0	0	0	0.275482	0	2.75482	0.275482	0	1.37741	0	35.5372	0.550964	0	0.550964	3.85675	0	0	0	0	0	0.550964	0.275482	0.275482	0.550964	0	0	0
41	243	0	9.35252	31.6547	0	0	0	0	21.9424	0	0	0	0	0	1.79856	1.07914	0	0.719424	0	10.4317	1.79856	0	0.719424	6.83453	0	0	0	0	0	0.719424	0	0	0	0	0	0
59	403	0	2.9316	37.4593	0	0	0	0	22.1498	0	0	0	0	0	1.62866	1.62866	0	0	0	12.3779	1.9544	0	0	6.51466	0	0	0	0	0	0.325733	0	0	0	0	0	0
71	285	0	1.40351	15.0877	0	0	0	0.350877	61.0526	0	0	0	0	0	0.701754	0.701754	0	0	0	6.66667	1.40351	0	0.701754	2.45614	0	0	0	0	0	0	0	0.350877	0	0	0	0.350877
79	609	0	4.13793	30	0	0	0	0	46.8966	0	0	0	0	0	1.03448	1.72414	0	0.689655	0	4.82759	0	0	0.344828	2.06897	0	0	0	0	0	0.689655	0	0	0	0	0	0
94	565	0	7.80669	28.9963	0	0	0	0	24.9071	0	0	0	0	0	1.85874	4.46097	0	0.371747	0	12.6394	0	0	0.743494	4.46097	0	0	0	0	0	0.743494	0	0	0	0	0	0
101	598	0	10.1754	31.9298	0	0	0	0	13.3333	0	0	0	0	0	0.701754	1.05263	0	0.350877	0	19.2982	0.701754	0	0	4.21053	0	0	0	0	0	0	0	0.350877	0	0	0	0
111	326	0	18.9516	12.5	0	1.20968	0	0	29.8387	0	0	0	0	0	4.83871	4.43548	0	0.403226	0.403226	2.41935	0.806452	0	0	4.03226	0	0	0	0	0	0.403226	0.806452	2.82258	1.20968	0	0	0
121	1180	0	5.93472	8.01187	0	0.296736	0	0	58.457	0	0	0	0	0.296736	2.96736	2.07715	0	0	0	12.1662	0	0	0	1.48368	0	0	0	0	0.296736	0	0	0	0	0	0	0
153	108	0	10.3896	11.6883	0	0.649351	0	0	38.961	0	0	0	0	0	4.54545	7.79221	0	0	0	9.09091	0.649351	0	0	2.5974	0	0	0	0	0	0	0	0	0	0	0	0.649351
173	1722	0	6.40244	23.1707	0	0.609756	0	0	26.2195	0	0	0	0	0	3.04878	0.914634	0	0.304878	0	6.70732	1.52439	0	0.304878	7.31707	0	0	0	0	0	0.304878	0.304878	0	0.304878	0	0	0.304878
179	1613	0	4.6875	20.3125	0	0	0	0	30.2083	0	0	0.260417	0	0	1.82292	4.16667	0	3.64583	0.260417	7.55208	0.520833	0	0.260417	8.85417	0	0	0	0	0	0.260417	0.260417	0.260417	0.260417	0	0	0
194	1236	0	9.63173	9.34844	0	1.69972	0	0	18.1303	0	0	0.283286	0	0	9.34844	2.54958	0	0.283286	0	7.36544	0	0	0.283286	9.91501	0	0	0	0	0	0.566572	5.09915	0	1.13314	0	0	0.283286
224	220	0	2.85714	3.80952	0	16.6667	0	0	13.8095	0	0	0	0	0	9.04762	2.85714	0	0	0	20.4762	0.47619	0	0	4.28571	0	0	0	0	0	0.47619	0.952381	0	0	0	0	0
241	250	0	10.5263	6.66667	0.350877	0	0	0	18.5965	0	0	0	0	0	4.91228	0.701754	0	0.350877	0	24.2105	8.07018	0	0.350877	2.45614	0	0	0	0	0.701754	0.701754	1.40351	1.05263	0.350877	0	0	0
257	6604	0	5.24642	15.2623	0	0.953895	0	0	51.6693	0	0	0.158983	0	0	2.22576	1.43084	0	0	0	4.13355	0.158983	0	0.158983	3.02067	0	0	0	0	0.158983	0.158983	0.953895	0.317965	0	0	0	0
266	9765	0	7.09677	17.4194	0	0.430108	0	0	41.9355	0	0	0	0	0	3.87097	3.22581	0	0.215054	0	3.65591	0.215054	0	0	5.5914	0	0	0	0	0.215054	0.430108	4.94624	1.29032	0.215054	0	0	0
278	3811	0	2.47934	10.1928	0	0	0	0	17.6309	0	0	0	0	0	4.6832	3.0303	0	1.65289	0	10.7438	1.10193	0	0.826446	2.47934	0	0	0	0	0.275482	0.275482	1.92837	15.1515	0.550964	0	0	0
287	3076	0	2.39726	0	0	0	0.342466	0	8.21918	0	0	0	0	0	14.0411	1.0274	0	3.08219	0.342466	7.19178	0.342466	0	0	1.0274	0	0	0	0	0.342466	0.342466	1.36986	40.0685	0.684932	0	0	0
297	2408	0	7.55814	0.290698	0	0	0	0	0.290698	0	0	0.290698	0	0	11.0465	0.872093	0	6.10465	0.290698	4.65116	1.45349	0.290698	0	3.48837	0	0	0.290698	0	0	0	0.872093	37.5	1.45349	0	0	0.581395
315	123	0	4.06504	1.21951	0	0	0	0	60.5691	0	0	0	0	0	0	1.21951	0	0	0	15.4472	0.406504	0	0	2.43902	0	0	0	0	0	0	0.813008	5.28455	0.406504	0	0	0
325	121	0	13.6364	1.65289	0	0	0	0	25.6198	0	0	0	0	0	4.13223	4.54545	0	0	0	21.9008	0	0	0	6.19835	0	0	0	0	0	1.23967	0.413223	3.71901	0.826446	0	0	0.413223
346	169	0	12.0623	0.389105	0	0	0	0	5.44747	0	0	0	0	0	10.8949	1.55642	0	0	0	16.3424	0	0	0	16.7315	0	0	0	0	0	0	0	1.55642	0.77821	0	0	0
356	1005	0	13.8381	0	0	0	0	0	26.3708	0	0	0	0	0.261097	3.91645	4.69974	0	0	0	2.08877	0	0	0	6.26632	0	0	0	0	0	0.261097	0.261097	4.43864	0.261097	0	0	0
366	571	0	9.19118	0	0	0	0	0	17.2794	0	0	0	0	0	2.20588	2.94118	0	0.735294	0	6.98529	0.367647	0	0	4.77941	0	0	0	0	0	0.367647	0.367647	29.7794	0.367647	0	0	0
377	295	0	16.2055	0	0	0	0	0	9.88142	0	0	0	0	0	8.69565	7.11462	0	0	0	5.13834	0	0	0	7.11462	0	0	0	0	0.395257	0.395257	3.55731	5.13834	0.790514	0	0	0
385	569	0	6.64207	0	0	0	0	0	37.6384	0	0	0	0	0	4.42804	2.95203	0	0	0	3.32103	0	0	0	3.32103	0	0	0	0	0	0.369004	2.21402	5.16605	0	0	0	0
399	657	0	6.70927	0.319489	0	0.319489	0	0	2.8754	0	0	0	0	0	4.79233	0.638978	0	0	0	26.8371	0	0	0.319489	4.47284	0	0	0	0	0	0.638978	3.83387	22.0447	0.319489	0	0	0.638978
424	1880	0	2.7933	0	0	0	0	0	12.5698	0	0	0	0	0	4.7486	2.23464	0	0.558659	0	7.82123	0.27933	0	0	4.18994	0	0	0	0	0	0.558659	1.11732	43.2961	0.558659	0.27933	0	0
433	1284	0	3.82514	0	0	0	0	0	18.5792	0	0	0	0	0.273224	4.09836	0.546448	0	0	0	11.2022	1.0929	0	0	1.0929	0	0	0	0	0	0	0.819672	42.623	0.546448	0	0	0.273224
447	1423	0	2.95203	0	0	0	0	0	40.5904	0	0	0	0	0.369004	4.79705	1.10701	0	0	0	3.69004	0.738007	0	0	1.10701	0	0	0	0	0	0.369004	0	34.6863	0.369004	0	0	0
480	1580	0	4.66667	0	0	0.666667	0	0	1.66667	0	0.333333	0.333333	0.333333	0	4.66667	3.33333	0	0.666667	0	1.33333	0.333333	0	0.333333	1.66667	0	0	0	0	0	0.666667	0.333333	63.3333	1	0	0	0
