# Supplementary material for: Distribution of the polycystine radiolarian species in the Quaternary sediment cores of the subarctic North Atlantic and Sea of Okhotsk
Source: Data Brief. 2018 Feb 2;17:438–41. doi: 10.1016/j.dib.2018.01.041 (PMC5988337; doi:10.1016/j.dib.2018.01.041)
Supplement: Supplementary file 2 — Supplementary material [file mmc2.zip › AMK-316_percentages of 35 species in 37 samples.xlsx]

## Sheet: 316
Sediment core AMK-316: distribution (%) of 35 radiolarian species in 37 samples
		Species
Samples, depth in core (cm)	total abundances, tests per 1 g	Acrosphaera spinosa	Actinomma boreale/A. leptodermum group	Amphimelissa setosa	Artostrobium eupora	Artostrobium tumidulum	Axoprunum stauraxonium	Cenosphaera favosa	Cycladophora davisiana	Dictyocoryne profunda	Ellipsoxiphus attractus	Eucyrtidium acuminatum	Hymeniastrum euclidis	Lamprocyclas maritalis	Lithelius spiralis/minor group	Lithocampe platycephala	Lithocircus reticulata	Lithomelissa setosa	Lithomelissa thoracites	Lithomitra arachnea	Lithomitra lineata	Panartus tetrathalamus	Phorticium clevei	Pseudodictyophimus gracilipes group	Rhizosphaera medianum	Spongaster tetras	Spongocore puella	Spongodiscus resurgens	Spongopyle osculosa	Spongotrochus glacialis	Stylatractus pyriformis	Stylochlamidium venustum	Stylodictya validispina	Tetrapyle quadriloba group	Theocorythium trachelium dianae	Tricolocapsa papilloosa mediterreanea
0	429	0,00	1,86	0,00	0,00	5,83	0,23	0,70	0,23	0,00	0,00	0,47	0,00	0,00	39,39	0,00	0,00	1,17	0,70	0,23	0,00	0,00	5,83	1,17	0,70	0,00	0,23	0,00	13,52	0,00	0,47	1,17	6,99	0,00	0,93	0,23
5	7500	0,00	2,26	0,00	0,17	2,26	0,35	0,35	0,17	0,00	0,00	0,17	0,17	0,17	40,80	0,17	0,00	0,17	0,17	0,17	0,00	0,00	3,99	0,35	0,35	0,00	1,56	0,00	20,31	1,39	0,87	0,52	3,82	0,00	0,35	0,17
10	2800	0,00	1,86	0,00	0,00	0,00	0,47	2,09	0,00	0,00	0,00	0,00	0,00	0,47	46,05	0,00	0,00	0,00	0,00	0,00	0,00	0,00	1,40	0,23	0,23	0,00	0,47	0,00	25,58	0,70	1,63	0,00	6,28	0,00	0,23	0,00
15	1670	0,00	2,49	0,00	0,00	0,31	0,31	2,49	0,00	0,00	0,00	0,31	0,00	0,31	50,47	0,00	0,00	0,31	0,00	0,00	0,00	0,00	2,49	0,00	0,31	0,00	0,31	0,31	17,13	1,25	1,56	0,00	7,79	0,00	0,31	0,00
20	3510	0,00	3,46	0,00	0,00	0,00	0,25	0,99	0,00	0,00	0,00	0,25	0,00	0,25	44,94	0,00	0,00	0,00	0,00	0,00	0,00	0,00	4,20	0,00	0,25	0,00	1,48	0,25	13,58	1,48	0,99	0,25	12,35	0,00	0,25	0,00
25	239	0,00	3,35	0,00	0,00	0,42	0,00	0,84	1,26	0,00	0,00	0,00	0,84	0,00	43,10	0,00	0,00	0,00	0,00	0,00	0,00	0,00	10,46	0,84	0,00	0,00	0,84	0,00	15,06	0,00	1,67	0,42	4,60	0,00	0,42	0,42
30	215	0,00	1,40	0,00	0,00	0,00	0,00	3,26	1,40	0,00	0,00	0,00	0,00	1,40	44,65	0,00	0,00	0,00	0,00	0,00	0,00	0,00	0,93	0,00	0,00	0,00	0,00	0,47	7,91	2,33	2,79	0,47	10,70	0,00	0,00	0,00
35	636	0,00	3,14	0,00	0,00	0,00	1,26	6,92	0,00	0,00	0,00	0,00	0,00	0,31	40,88	0,00	0,00	0,00	0,00	1,89	0,00	0,00	3,46	0,00	0,00	0,00	0,00	1,57	9,12	2,83	3,14	0,00	8,81	0,00	0,00	0,00
55	76	0,00	1,32	0,00	0,00	0,00	0,00	0,00	0,00	0,00	0,00	0,00	0,00	0,00	44,74	0,00	0,00	0,00	0,00	0,00	0,00	0,00	1,32	0,00	0,00	0,00	0,00	0,00	42,11	1,32	1,32	0,00	2,63	0,00	0,00	0,00
95	193	0,00	3,11	0,52	0,00	0,00	0,00	1,04	0,52	0,00	0,00	0,00	0,00	0,00	48,19	0,00	0,00	0,00	0,52	1,04	0,00	0,00	3,11	0,00	0,00	0,00	0,52	2,07	9,33	3,11	1,04	0,00	6,22	0,00	0,00	0,00
100	334	0,00	6,29	0,60	0,00	0,00	0,00	1,20	7,19	0,00	0,00	0,00	0,00	0,00	32,93	0,00	0,00	0,00	0,30	0,90	0,60	0,00	3,29	0,30	0,00	0,00	0,30	0,00	9,58	3,59	1,80	0,60	12,28	0,00	0,30	0,00
105	189	0,00	1,06	0,00	0,00	0,00	0,00	5,82	0,53	0,00	0,00	0,00	0,00	0,53	40,74	0,00	0,00	0,00	0,53	0,00	0,00	0,00	2,65	1,06	0,00	0,00	0,53	0,00	14,81	1,59	5,82	0,00	4,76	0,00	0,00	0,00
110	880	0,00	5,12	5,93	0,00	0,00	0,00	0,00	44,20	0,00	0,00	0,00	0,00	0,00	18,87	1,62	0,00	0,54	0,54	1,89	2,16	0,00	0,00	1,62	0,00	0,00	0,00	0,00	1,89	2,43	0,81	0,00	2,16	0,00	0,00	0,00
130	61	0,00	0,00	0,00	0,00	11,48	0,00	0,00	6,56	0,00	0,00	0,00	0,00	0,00	39,34	0,00	0,00	0,00	0,00	1,64	0,00	0,00	0,00	0,00	0,00	0,00	0,00	0,00	6,56	3,28	3,28	0,00	9,84	0,00	0,00	0,00
135	52	0,00	9,62	0,00	0,00	7,69	0,00	0,00	5,77	0,00	0,00	0,00	0,00	0,00	19,23	0,00	0,00	0,00	0,00	3,85	0,00	0,00	0,00	0,00	0,00	0,00	0,00	0,00	13,46	3,85	3,85	0,00	1,92	0,00	0,00	0,00
145	205	0,00	6,83	0,49	0,00	9,76	0,00	0,00	23,41	0,00	0,00	0,00	0,00	0,00	37,07	0,00	0,00	0,00	0,00	1,46	0,00	0,00	0,00	0,00	0,00	0,00	0,00	0,00	2,93	1,46	3,90	0,00	2,44	0,00	0,00	0,00
150	212	0,00	7,55	0,94	0,00	9,43	0,00	0,00	14,15	0,00	0,00	0,00	0,00	0,00	38,68	0,00	0,00	0,47	0,00	0,00	0,00	0,00	0,00	0,00	0,00	0,00	0,00	0,00	9,91	0,94	0,94	1,42	5,66	0,00	0,00	0,00
155	276	0,00	3,99	1,09	0,00	8,33	0,00	0,00	32,61	0,00	0,00	0,00	0,00	0,00	23,91	0,00	0,00	0,00	0,00	3,26	0,00	0,00	0,00	1,45	0,00	0,00	0,00	0,00	6,16	4,35	1,45	0,36	5,43	0,00	0,00	0,00
160	827	0,00	5,03	8,49	0,00	2,83	0,00	0,00	32,70	0,00	0,00	0,00	0,00	0,00	27,99	0,63	0,00	0,00	0,00	4,72	0,00	0,00	0,00	0,00	0,00	0,00	0,00	0,00	6,29	0,63	1,57	0,63	0,94	0,00	0,00	0,00
165	483	0,00	8,86	2,53	0,00	10,44	0,00	0,00	17,72	0,00	0,00	0,00	0,00	0,00	36,71	0,32	0,00	0,00	0,00	0,95	0,00	0,00	0,00	0,00	0,00	0,00	0,00	0,00	5,70	3,48	1,27	0,32	2,22	0,00	0,00	0,00
170	376	0,00	12,23	1,06	0,00	8,78	0,00	0,27	22,61	0,00	0,00	0,00	0,00	0,00	40,43	0,00	0,00	0,00	0,00	2,66	0,00	0,00	0,00	0,80	0,00	0,00	0,00	0,00	3,19	1,86	0,00	0,00	0,53	0,27	0,00	0,00
175	650	0,00	11,21	0,57	0,00	9,48	0,00	0,00	17,82	0,00	0,00	0,29	0,00	0,00	34,20	0,00	0,00	0,00	0,00	0,57	0,00	0,00	0,29	0,00	0,00	0,00	0,29	0,00	5,46	4,60	1,44	0,57	5,17	0,00	0,00	0,00
180	620	0,00	27,76	1,19	0,00	2,69	0,00	0,00	12,54	0,00	0,00	0,30	0,00	0,00	34,63	0,00	0,00	0,00	0,00	0,30	0,00	0,00	0,00	3,58	0,00	0,00	0,00	0,00	2,99	5,37	0,00	0,00	2,09	0,00	0,00	0,00
185	278	0,00	18,35	4,32	0,00	8,99	0,00	0,00	8,99	0,00	0,00	0,00	0,00	0,00	28,06	1,08	0,00	0,00	0,00	0,00	0,00	0,00	0,36	0,72	0,00	0,00	0,72	0,00	6,12	7,91	1,80	0,36	3,60	0,00	0,00	0,36
190	239	0,00	10,04	3,35	0,00	5,02	0,00	0,00	6,69	0,00	0,00	0,00	0,00	0,00	32,64	0,42	0,00	0,00	0,00	1,67	0,00	0,00	0,00	5,02	0,00	0,00	0,00	0,00	2,51	7,53	2,51	0,84	5,02	0,00	0,00	0,00
195	100	0,00	19,00	5,00	0,00	5,00	0,00	0,00	9,00	0,00	0,00	0,00	0,00	0,00	21,00	1,00	0,00	0,00	0,00	8,00	0,00	0,00	0,00	0,00	0,00	0,00	0,00	0,00	6,00	6,00	2,00	0,00	15,00	0,00	0,00	0,00
320	95	0,00	8,42	1,05	0,00	12,63	0,00	0,00	5,26	0,00	0,00	0,00	0,00	0,00	43,16	1,05	0,00	1,05	0,00	1,05	0,00	0,00	0,00	3,16	0,00	0,00	0,00	0,00	3,16	4,21	3,16	1,05	8,42	0,00	0,00	0,00
340	189	0,00	4,23	0,00	0,00	20,63	0,00	0,00	1,59	0,00	0,00	0,00	0,00	0,00	38,62	1,59	0,00	0,00	0,00	0,00	0,00	0,00	0,00	1,06	0,00	0,00	0,00	0,00	7,41	7,41	3,70	0,00	7,41	0,00	0,00	0,00
358	264	0,00	6,06	0,00	0,00	38,64	0,00	0,00	3,03	0,00	0,38	0,00	0,00	0,00	23,86	0,00	0,00	0,00	0,00	0,00	0,00	0,00	0,00	0,00	0,00	0,00	0,76	0,00	6,06	5,68	3,03	0,38	5,30	0,00	0,00	0,00
378	600	0,00	6,41	0,00	0,00	51,02	0,00	0,00	0,58	0,00	0,00	0,00	0,00	0,00	30,61	0,00	0,00	0,00	0,29	0,29	0,00	0,00	0,00	0,00	0,00	0,00	0,00	0,00	5,25	1,17	0,00	0,00	0,87	0,00	0,00	0,00
390	2030	0,00	4,79	0,00	0,00	20,45	0,00	0,00	26,52	0,00	0,00	0,00	0,00	0,00	25,88	0,00	0,00	0,00	0,32	0,00	0,00	0,00	0,00	3,51	0,00	0,00	0,32	0,00	0,32	0,64	0,32	0,00	1,28	0,00	0,32	0,32
400	990	0,00	6,23	0,33	0,00	2,30	0,33	0,00	44,26	0,00	0,00	0,33	0,00	0,33	23,93	0,00	0,00	0,00	0,00	0,00	0,00	0,00	0,00	2,30	0,00	0,00	0,33	0,00	0,33	2,62	1,64	2,95	1,31	0,00	0,66	0,00
410	129	0,00	15,50	0,00	0,00	0,78	2,33	0,00	1,55	0,00	0,00	0,00	0,00	0,00	41,86	0,00	0,00	0,78	0,00	0,00	0,00	0,00	0,00	0,00	1,55	0,00	0,00	0,00	2,33	13,18	1,55	1,55	2,33	0,00	0,00	0,00
420	850	0,00	4,00	0,00	0,00	0,92	1,23	0,00	0,31	0,00	0,00	0,00	0,00	2,46	45,85	0,00	0,00	0,31	0,31	0,31	0,00	0,00	1,23	0,00	0,62	0,00	0,31	0,00	2,15	1,23	2,77	0,62	7,38	0,00	0,31	0,31
430	730	0,00	4,63	0,36	0,00	0,36	0,36	0,00	0,36	0,00	0,00	0,00	0,00	1,78	45,55	0,00	0,00	0,00	0,00	0,00	0,00	0,00	0,00	1,07	0,36	0,00	0,36	0,00	4,27	1,78	2,49	0,00	8,54	0,00	0,00	0,36
440	41	0,00	7,32	0,00	0,00	0,00	7,32	0,00	2,44	0,00	0,00	0,00	0,00	2,44	34,15	0,00	0,00	0,00	0,00	0,00	0,00	0,00	0,00	0,00	2,44	0,00	0,00	0,00	0,00	0,00	12,20	0,00	4,88	0,00	0,00	0,00
454	65	0,00	16,92	0,00	0,00	0,00	3,08	0,00	1,54	0,00	3,08	0,00	0,00	0,00	40,00	0,00	0,00	0,00	0,00	1,54	0,00	0,00	0,00	0,00	0,00	0,00	0,00	0,00	4,62	1,54	15,38	0,00	6,15	0,00	0,00	0,00
