# Supplementary material for: Distribution of the polycystine radiolarian species in the Quaternary sediment cores of the subarctic North Atlantic and Sea of Okhotsk
Source: Data Brief. 2018 Feb 2;17:438–41. doi: 10.1016/j.dib.2018.01.041 (PMC5988337; doi:10.1016/j.dib.2018.01.041)
Supplement: Supplementary file 2 — Supplementary material [file mmc2.zip › AMK-325_percentages of 35 species in 20 samples.xlsx]

## Sheet: MK340-35
Sediment core AMK-325: distribution (%) of 35 radiolarian species in 20 samples
		Species
Samples, depth in core (cm)	total abundances, tests per 1 g	Acrosphaera spinosa	Actinomma boreale/A. leptodermum group	Amphimelissa setosa	Artostrobium eupora	Artostrobium tumidulum	Axoprunum stauraxonium	Ellipsoxiphus attractus	Cenosphaera favosa	Cycladophora davisiana	Dictyocoryne profunda	Eucyrtidium acuminatum	Hymeniastrum euclidis	Lamprocyclas maritalis	Lithelius spiralis/minor group	Lithocircus reticulata	Lithocampe platycephala	Lithomelissa setosa	Lithomelissa thoracites	Lithomitra arachnea	Lithomitra lineata	Panartus tetrathalamus	Phorticium clevei	Pseudodictyophimus gracilipes group	Rhizosphaera medianum	Spongaster tetras	Spongocore puella	Spongodiscus resurgens	Spongopyle osculosa	Spongotrochus glacialis	Stylatractus pyriformis	Stylochlamidium venustum	Stylodictya validispina	Tetrapyle quadriloba group	Theocorythium trachelium dianae	Tricolocapsa papilloosa mediterreanea
0-2	4140	0.0	1.6	0.0	0.2	9.4	0.2	0.0	1.2	0.0	0.0	0.0	0.0	0.2	40.7	0.0	0.2	0.2	0.2	0.0	0.0	0.0	5.3	0.8	0.2	0.0	0.8	2.3	7.2	0.8	0.4	0.0	6.2	0.0	0.0	0.0
5-7	3281	0.0	3.2	0.0	0.2	7.4	0.2	0.0	0.4	0.2	0.0	0.0	0.0	0.2	36.0	0.0	0.0	0.2	0.2	0.2	0.0	0.0	8.2	0.2	0.2	0.0	1.1	4.0	12.8	0.8	0.8	0.2	3.8	0.0	0.2	0.2
10-12	7277	0.0	4.0	0.0	0.2	1.6	0.2	0.0	1.1	0.0	0.0	0.2	0.0	0.2	31.5	0.0	0.0	0.2	0.2	0.2	0.0	0.0	8.7	0.2	0.2	0.0	1.1	1.8	15.2	1.6	0.4	0.0	6.7	0.0	0.9	0.2
15-17	2422	0.0	1.7	0.0	0.2	1.2	0.2	0.0	0.7	0.2	0.0	0.0	0.5	0.2	47.1	0.0	0.0	0.0	0.2	0.2	0.0	0.0	4.6	0.2	0.2	0.0	0.7	1.4	12.3	1.2	1.0	0.2	5.8	0.0	0.2	0.2
20-22	4022	0.0	2.5	0.0	0.2	0.9	0.2	0.0	0.2	0.7	0.0	0.2	0.2	0.2	35.6	0.0	0.0	0.5	0.0	0.2	0.0	0.0	11.6	0.5	0.2	0.0	1.6	0.9	11.6	2.1	0.7	0.0	8.2	0.0	0.5	0.2
25-27	6006	0.0	2.0	0.0	0.4	0.2	0.2	0.0	0.4	0.9	0.0	1.1	0.2	0.2	21.4	0.0	0.0	2.2	0.5	0.7	0.2	0.0	14.3	3.7	0.2	0.0	1.5	0.5	6.2	0.5	1.5	2.9	7.3	0.0	0.7	0.4
30-32	4851	0.0	2.5	0.0	0.4	0.4	0.2	0.0	0.6	0.2	0.0	0.2	0.0	0.2	32.9	0.0	0.0	0.2	0.2	0.2	0.0	0.0	13.1	0.4	0.2	0.0	0.4	2.5	14.6	0.4	0.2	0.0	11.0	0.0	0.2	0.4
35-37	2665	0.0	1.9	0.2	0.2	0.2	0.2	0.0	0.8	0.0	0.0	0.2	0.0	0.2	45.3	0.0	0.0	0.2	0.2	0.2	0.0	0.0	4.2	0.2	0.2	0.0	0.2	1.3	12.5	0.6	1.1	0.2	5.3	0.0	0.2	0.2
40-42	5327	0.2	2.7	0.2	0.2	0.2	0.2	0.0	0.3	0.7	0.0	0.3	0.2	0.2	38.0	0.0	0.0	1.5	0.9	0.2	0.0	0.0	15.2	1.1	0.2	0.0	0.2	1.1	4.1	0.2	0.8	2.1	9.1	0.0	0.6	0.2
45-47	6776	0.2	2.9	0.0	0.5	0.4	0.2	0.0	0.2	1.1	0.0	0.4	0.2	0.2	34.3	0.0	0.2	1.1	0.2	0.5	0.0	0.0	13.9	3.2	0.2	0.0	0.5	1.3	6.7	0.4	0.9	0.9	7.0	0.0	0.5	0.5
50-52	5445	0.0	3.2	0.2	0.4	0.2	0.2	0.0	0.2	0.4	0.0	0.0	0.4	0.2	31.5	0.0	0.0	0.4	0.2	0.8	0.0	0.0	15.2	1.4	0.2	0.0	0.8	0.8	6.1	0.6	0.2	1.0	9.1	0.0	0.4	0.4
55-57	11275	0.0	2.7	0.0	0.2	0.2	0.2	0.0	0.5	1.0	0.0	0.7	0.2	0.2	20.1	0.0	0.0	1.7	0.2	0.2	0.0	0.0	15.5	2.7	0.3	0.0	0.5	0.5	4.2	0.5	0.3	5.2	8.8	0.0	1.2	1.2
60-62	5500	0.0	0.8	0.0	0.2	0.2	0.2	0.0	0.6	0.6	0.0	0.2	0.4	0.2	19.2	0.0	0.0	1.2	0.2	0.2	0.0	0.0	11.6	4.8	0.0	0.0	0.4	0.2	3.6	0.0	0.4	7.2	9.0	0.0	0.8	0.4
65-67	6295	0.0	4.1	0.2	0.2	0.0	0.2	0.0	0.2	0.6	0.0	0.5	0.3	0.2	24.1	0.0	0.0	3.0	0.3	1.0	0.0	0.0	14.8	3.1	0.3	0.0	0.3	2.0	3.5	0.2	0.5	4.0	3.5	0.0	0.8	0.2
70-72	6386	0.0	7.0	0.0	0.0	0.2	0.2	0.0	0.4	0.6	0.0	0.6	0.4	0.2	21.8	0.0	0.0	1.9	0.4	0.2	0.0	0.0	10.9	2.5	0.0	0.0	0.2	0.4	2.7	0.8	0.4	5.5	5.3	0.0	0.2	0.2
75-77	4395	0.0	6.9	0.0	0.0	0.0	0.2	0.0	0.2	0.4	0.0	0.2	0.2	0.2	23.6	0.0	0.0	1.0	0.2	1.0	0.0	0.0	11.7	0.6	0.2	0.0	0.8	0.6	6.3	1.4	0.8	3.0	5.0	0.0	1.2	0.4
80-82	4136	0.3	6.1	0.3	0.0	0.3	0.3	0.0	0.5	0.6	0.0	0.3	0.0	0.3	18.6	0.0	0.0	1.6	0.8	0.3	0.0	0.0	16.2	2.7	0.3	0.0	0.8	0.3	6.1	0.3	1.3	3.7	7.4	0.0	0.3	0.3
85-87	6545	0.0	4.2	0.3	0.0	0.2	0.2	0.0	0.0	0.9	0.0	0.2	0.2	0.2	25.9	0.0	0.0	1.8	0.8	0.5	0.2	0.0	13.4	5.5	0.0	0.0	0.2	0.7	4.0	0.2	2.0	4.2	5.5	0.0	1.0	0.3
90-92	3243	0.0	7.5	0.0	0.0	0.2	0.0	0.0	0.0	0.5	0.0	0.3	0.2	0.0	28.9	0.0	0.0	1.4	0.3	1.6	0.7	0.0	15.6	2.1	0.0	0.0	0.2	0.9	4.0	0.7	0.5	2.8	2.9	0.0	0.3	0.0
95-97	2845	0.2	10.2	0.7	0.0	0.2	0.2	0.0	0.4	1.5	0.0	0.2	0.0	0.2	25.7	0.0	0.0	1.5	0.0	1.6	0.0	0.0	18.0	3.3	0.0	0.0	0.2	0.2	4.7	0.4	1.6	1.6	4.7	0.0	0.5	0.2
