# Supplementary material for: Distribution of the polycystine radiolarian species in the Quaternary sediment cores of the subarctic North Atlantic and Sea of Okhotsk
Source: Data Brief. 2018 Feb 2;17:438–41. doi: 10.1016/j.dib.2018.01.041 (PMC5988337; doi:10.1016/j.dib.2018.01.041)
Supplement: Supplementary file 2 — Supplementary material [file mmc2.zip › AMK-340_percentages of 35 species in 37 samples.xlsx]

## Sheet: MK340-35
Sediment core AMK-340: distribution (%) of 35 radiolarian species in 37 samples
		Species
Samples, depth in core (cm)	total abundances, tests per 1 g	Acrosphaera spinosa	Actinomma boreale/A. leptodermum group	Amphimelissa setosa	Artostrobium eupora	Artostrobium tumidulum	Axoprunum stauraxonium	Cenosphaera favosa	Cycladophora davisiana	Dictyocoryne profunda	Ellipsoxiphus attractus	Eucyrtidium acuminatum	Hymeniastrum euclidis	Lamprocyclas maritalis	Lithelius spiralis/minor group	Lithocampe platycephala	Lithocircus reticulata	Lithomelissa setosa	Lithomelissa thoracites	Lithomitra arachnea	Lithomitra lineata	Panartus tetrathalamus	Phorticium clevei	Pseudodictyophimus gracilipes group	Rhizosphaera medianum	Spongaster tetras	Spongocore puella	Spongodiscus resurgens	Spongopyle osculosa	Spongotrochus glacialis	Stylatractus pyriformis	Stylochlamidium venustum	Stylodictya validispina	Tetrapyle quadriloba group	Theocorythium trachelium dianae	Tricolocapsa papilloosa mediterreanea
0-2	4160	0.0	2.9	0.0	0.0	8.7	0.0	0.0	0.4	0.0	0.0	0.7	0.4	0.0	30.3	0.0	0.0	4.7	0.0	1.8	0.0	0.0	6.9	2.9	0.0	0.0	0.7	0.0	8.3	1.1	1.1	5.8	5.8	0.0	1.1	0.0
4-6	6100	0.0	2.4	0.7	0.0	8.3	0.0	0.0	0.7	0.0	0.0	0.0	0.0	0.0	22.6	1.5	0.0	6.6	0.0	2.1	1.9	0.0	7.6	6.9	0.0	0.0	0.0	0.0	6.9	0.3	0.3	1.7	5.9	0.0	0.3	0.0
8-10	7700	0.0	2.9	0.0	0.0	6.1	0.0	0.0	0.6	0.0	0.0	0.3	0.0	0.0	21.9	0.3	0.0	8.2	0.6	1.5	0.9	0.0	10.5	6.4	0.0	0.0	0.0	0.0	5.5	0.6	1.7	4.4	6.4	0.0	0.3	0.0
11-13	8000	0.0	5.6	0.0	0.0	3.1	0.0	0.0	0.8	0.0	0.0	0.0	0.0	0.0	21.8	0.0	0.0	7.0	0.3	1.1	0.6	0.0	5.9	8.7	0.0	0.0	0.3	0.0	3.6	0.6	2.0	3.9	4.8	0.0	0.3	0.0
15-17	6460	0.0	6.8	0.0	0.0	7.2	0.0	0.0	0.4	0.0	0.0	0.0	0.0	0.0	19.4	1.4	0.0	13.7	0.0	4.0	2.5	0.0	3.2	3.9	0.0	0.0	0.7	0.0	3.2	0.7	1.4	2.9	4.7	0.0	0.4	0.0
21-23	14360	0.0	5.0	0.0	0.0	3.4	0.0	0.0	0.6	0.0	0.0	0.0	0.0	0.0	19.7	0.3	0.0	10.3	0.3	2.2	1.6	0.0	6.3	5.0	0.0	0.0	0.0	0.0	3.8	0.3	0.9	6.6	5.0	0.0	0.3	0.0
26-28	13300	0.0	4.7	0.0	0.0	4.1	0.0	0.0	0.3	0.0	0.0	0.0	0.0	0.0	22.3	0.3	0.0	7.4	0.0	1.4	2.0	0.0	6.4	7.1	0.0	0.0	0.3	0.0	2.7	0.0	1.7	7.4	6.1	0.0	0.3	0.0
38-40	12460	0.0	1.8	0.0	0.0	0.7	0.0	0.0	0.0	0.0	0.0	0.4	0.0	0.0	22.2	1.1	0.0	6.8	0.0	1.8	1.8	0.0	10.4	6.8	0.0	0.0	0.0	0.0	7.5	0.0	0.4	3.6	5.7	0.0	1.1	0.0
55-57	30150	0.0	3.0	0.0	0.0	0.6	0.0	0.0	0.3	0.0	0.0	0.3	0.0	0.0	18.2	0.3	0.0	8.7	0.6	1.5	0.9	0.0	8.4	7.8	0.0	0.0	0.6	0.0	5.1	0.6	3.0	5.4	2.4	0.0	0.6	0.3
69-71	18200	0.0	3.8	0.0	0.0	0.5	0.0	0.0	1.9	0.0	0.0	0.3	0.3	0.0	18.4	0.3	0.0	7.4	0.3	3.0	2.7	0.0	7.4	8.5	0.0	0.0	0.3	0.0	3.8	0.8	1.4	0.5	9.3	0.0	0.0	0.5
90-92	400	0.0	5.1	0.0	0.0	0.0	0.0	0.0	0.5	0.0	0.0	1.0	0.0	0.0	25.3	0.0	0.0	5.1	0.0	4.0	0.0	0.0	9.1	4.0	0.0	0.0	0.5	0.0	7.1	0.5	1.0	5.6	9.6	0.0	0.5	1.5
101-103	570	0.0	4.9	0.0	0.0	0.4	0.4	0.0	1.1	0.0	0.0	0.4	0.0	0.0	23.7	0.0	0.0	7.1	1.1	1.8	1.4	0.0	7.4	6.7	0.0	0.0	0.4	0.0	4.2	0.4	0.7	4.6	11.0	0.0	0.0	0.0
117-119	4400	0.0	5.1	0.0	0.0	0.4	0.0	0.0	2.4	0.0	0.0	0.0	0.0	0.3	19.0	0.0	0.0	5.9	1.2	1.2	2.4	0.0	10.3	4.7	0.0	0.0	0.8	0.0	2.8	0.0	0.8	5.9	9.1	0.0	1.6	0.0
141-143	6150	0.0	6.6	0.0	0.0	0.0	0.0	0.0	0.0	0.0	0.0	0.0	0.4	0.0	13.2	0.3	0.0	6.3	0.0	1.1	3.9	0.0	8.8	5.2	0.0	0.0	0.0	0.0	3.3	0.6	0.3	6.0	17.3	0.0	0.6	0.8
180-182	4700	0.0	10.0	1.1	0.0	0.0	0.0	0.0	0.7	0.0	0.0	0.0	0.4	0.0	12.9	1.1	0.0	8.1	0.4	4.8	4.4	0.0	4.1	6.6	0.0	0.0	0.0	0.0	2.2	0.0	0.0	6.6	5.5	0.0	0.0	0.0
221-223	570	0.0	7.0	0.7	0.0	0.0	0.0	0.0	0.7	0.0	0.0	0.0	0.0	0.0	13.0	3.2	0.0	13.0	1.1	1.4	1.8	0.0	3.9	5.6	0.0	0.0	0.7	0.0	1.1	1.1	0.7	7.0	10.9	0.0	0.0	0.0
259-261	7540	0.0	16.7	0.6	0.0	0.6	0.0	0.0	0.3	0.0	0.0	0.0	0.0	0.0	9.4	1.6	0.0	7.5	0.6	1.3	0.3	0.0	8.8	9.8	0.0	0.0	0.0	0.0	2.5	0.6	2.5	1.3	4.0	0.0	0.0	0.0
281-283	1220	0.0	13.5	2.1	0.0	0.7	0.0	0.0	1.0	0.0	0.0	0.0	0.0	0.0	14.5	1.4	0.0	5.9	0.3	3.1	1.0	0.0	6.6	6.6	0.0	0.0	0.0	0.0	4.2	0.0	2.1	0.3	4.5	0.0	0.3	0.0
287-289	5000	0.0	20.2	0.3	0.0	0.0	0.3	0.0	1.0	0.0	0.0	0.0	0.0	0.0	12.1	2.6	0.0	4.7	1.3	5.5	1.0	0.0	8.1	9.2	0.0	0.0	0.0	0.0	1.3	0.5	3.7	0.3	3.1	0.0	0.3	0.3
292-294	12320	0.0	15.7	2.6	0.0	0.0	0.0	0.0	1.6	0.0	0.0	0.0	0.0	0.0	10.1	2.0	0.0	7.8	1.0	6.2	1.7	0.0	6.5	8.2	0.0	0.0	0.3	0.0	1.0	0.3	2.6	0.0	2.9	0.0	0.3	0.3
296-298	2020	0.0	12.7	0.0	0.0	0.0	0.0	0.0	2.0	0.0	0.0	0.0	0.0	0.0	8.6	4.7	0.0	6.1	1.6	7.4	4.7	0.0	4.9	11.9	0.0	0.0	0.0	0.0	4.1	0.0	2.4	0.4	6.1	0.0	0.0	0.0
300-302	3200	0.0	12.4	1.9	0.0	0.0	0.0	0.0	1.9	0.0	0.0	0.0	0.0	0.0	13.1	2.6	0.0	7.6	1.9	6.0	0.0	0.0	4.4	6.0	0.0	0.0	0.0	0.0	1.6	0.3	1.0	1.0	3.8	0.0	0.0	0.0
304-306	1070	0.0	16.4	0.0	0.0	0.0	0.0	0.0	2.1	0.0	0.0	0.0	0.0	0.0	7.9	1.5	0.0	5.5	1.2	18.8	6.1	0.0	7.0	4.3	0.0	0.0	0.0	0.0	1.2	0.3	1.8	0.0	2.4	0.0	0.0	0.0
308-310	5940	0.0	12.5	2.1	0.0	0.0	0.0	0.0	2.1	0.0	0.0	0.0	0.0	0.0	8.2	1.8	0.0	4.3	0.0	25.0	4.9	0.0	9.1	2.1	0.0	0.0	0.0	0.0	2.1	0.6	1.5	0.6	0.9	0.0	0.0	0.0
313-315	3140	0.0	15.3	2.4	0.0	0.0	0.0	0.0	6.3	0.0	0.0	0.0	0.0	0.0	5.1	0.4	0.0	7.1	0.4	30.6	1.2	0.0	3.5	2.4	0.0	0.0	0.0	0.0	1.2	0.4	4.3	0.0	2.7	0.0	0.0	0.0
317-319	2290	0.0	28.4	6.0	0.0	0.0	0.0	0.0	6.0	0.0	0.0	0.0	0.0	0.0	6.0	0.9	0.0	2.7	0.0	15.9	0.3	0.0	6.0	1.8	0.0	0.0	0.0	0.0	1.2	0.3	2.1	0.6	1.5	0.0	0.0	0.0
323-325	1200	0.0	14.8	36.6	0.0	0.0	0.0	0.0	7.0	0.0	0.0	0.0	0.0	0.0	4.3	0.8	0.0	0.4	0.0	4.3	0.4	0.0	1.2	3.5	0.0	0.0	0.0	0.0	0.4	1.2	2.7	0.4	0.4	0.0	0.0	0.0
328-330	430	0.0	19.4	31.5	0.0	0.0	0.0	0.0	5.4	0.0	0.0	0.0	0.0	0.0	5.4	4.6	0.0	0.0	0.0	4.5	0.0	0.0	0.9	10.8	0.0	0.0	0.0	0.0	0.9	0.0	2.7	0.0	0.0	0.0	0.0	0.0
334-336	420	0.0	19.2	30.5	0.0	0.0	0.0	0.0	9.4	0.0	0.0	0.0	0.0	0.0	4.2	0.9	0.0	0.0	0.0	5.6	0.0	0.0	0.5	7.0	0.0	0.0	0.0	0.0	0.9	1.4	2.3	0.0	0.5	0.0	0.0	0.0
338-340	3870	0.0	17.5	32.6	0.0	0.0	0.0	0.0	7.6	0.0	0.0	0.0	0.0	0.0	6.2	0.7	0.0	0.0	0.0	10.0	0.0	0.0	3.4	5.1	0.0	0.0	0.0	0.0	1.7	1.4	1.7	0.0	0.3	0.0	0.0	0.3
345-347	1370	0.0	21.6	17.6	0.0	0.0	0.0	0.0	2.9	0.0	0.0	0.0	0.0	0.0	11.0	0.7	0.0	0.0	0.0	7.0	0.7	0.0	12.5	2.9	0.0	0.0	0.0	0.0	4.8	7.3	0.4	0.0	1.5	0.0	0.0	0.0
351-353	850	0.0	10.2	0.3	0.0	0.0	0.0	0.0	1.7	0.0	0.0	0.0	0.0	0.0	12.6	0.3	0.0	0.3	0.0	5.8	1.4	0.0	42.9	0.3	0.0	0.0	0.0	0.0	7.8	4.8	0.0	0.3	1.7	0.0	0.0	0.0
355-357	4800	0.0	9.0	2.2	0.0	0.0	0.0	0.0	3.4	0.0	0.0	0.0	0.0	0.0	14.0	0.3	0.0	0.0	0.0	11.2	2.5	0.0	29.0	2.2	0.0	0.0	0.0	0.0	2.5	11.5	0.0	0.0	1.2	0.0	0.0	0.0
360-362	850	0.0	8.9	0.0	0.0	0.0	0.0	0.0	3.6	0.0	0.0	0.0	0.0	0.0	12.6	0.0	0.0	0.3	0.0	3.4	1.8	0.0	36.5	1.8	0.0	0.0	0.0	0.0	7.4	8.6	0.3	0.3	3.1	0.0	0.0	0.0
366-368	1030	0.0	8.0	2.4	0.0	0.0	0.0	0.0	2.4	0.0	0.0	0.0	0.0	0.0	14.1	0.3	0.0	0.3	0.3	15.6	2.8	0.0	17.4	6.1	0.0	0.0	0.0	0.0	1.2	10.4	0.0	0.9	3.4	0.0	0.0	0.0
370-370	390	0.0	8.2	5.1	0.0	0.0	0.0	0.0	7.2	0.0	0.0	0.0	0.0	0.0	10.8	0.0	0.0	1.1	0.0	14.4	2.6	0.0	8.2	7.2	0.0	0.0	0.0	0.0	10.3	8.2	0.0	0.0	2.6	0.0	0.0	0.0
376-378	200	0.0	12.4	2.0	0.0	1.0	0.0	0.0	10.0	0.0	0.0	0.0	0.0	0.0	24.4	0.0	0.0	0.5	0.0	10.0	2.0	0.0	4.5	2.5	0.0	0.0	0.0	0.0	8.0	5.5	0.5	0.0	2.0	0.0	0.0	0.0
