# Supplementary material for: Distribution of the polycystine radiolarian species in the Quaternary sediment cores of the subarctic North Atlantic and Sea of Okhotsk
Source: Data Brief. 2018 Feb 2;17:438–41. doi: 10.1016/j.dib.2018.01.041 (PMC5988337; doi:10.1016/j.dib.2018.01.041)
Supplement: Supplementary file 2 — Supplementary material [file mmc2.zip › L-254_percentages of 35 species in 16 samples.xlsx]

## Sheet: 254NEW
Sediment core L-254: distribution (%) of 35 radiolarian species in 16 samples
		Species
Samples, depth in core (cm)	total abundances, tests per 1 g	Acrosphaera spinosa	Actinomma boreale/A. leptodermum group	Amphimelissa setosa	Artostrobium eupora	Artostrobium tumidulum	Axoprunum stauraxonium	Cenosphaera favosa	Cycladophora davisiana	Dictyocoryne profunda	Ellipsoxiphus attractus	Eucyrtidium acuminatum	Hymeniastrum euclidis	Lamprocyclas maritalis	Lithelius spiralis/minor group	Lithocampe platycephala	Lithocircus reticulata	Lithomelissa setosa	Lithomelissa thoracites	Lithomitra arachnea	Lithomitra lineata	Panartus tetrathalamus	Phorticium clevei	Pseudodictyophimus gracilipes group	Rhizosphaera medianum	Spongaster tetras	Spongocore puella	Spongodiscus resurgens	Spongopyle osculosa	Spongotrochus glacialis	Stylatractus pyriformis	Stylochlamidium venustum	Stylodictya validispina	Tetrapyle quadriloba group	Theocorythium trachelium dianae	Tricolocapsa papilloosa mediterreanea
1	7077	2,58	2,25	0,00	1,13	0,48	0,00	0,81	1,13	0,00	0,00	2,90	3,22	1,13	8,86	1,77	0,00	0,48	1,93	0,00	1,29	0,00	0,32	1,45	0,16	0,00	1,61	1,77	3,22	0,00	7,41	0,64	7,89	0,97	3,70	1,45
5	3900	0,66	2,97	0,33	1,65	0,00	0,66	0,00	0,33	0,00	0,33	1,32	3,63	0,33	17,16	0,33	0,00	0,00	0,33	0,33	0,00	0,00	0,00	2,97	0,33	0,00	1,65	1,32	1,65	0,33	6,27	3,63	3,96	0,33	3,30	0,66
10	141	0,71	6,38	0,00	0,00	0,71	3,55	0,00	0,71	0,00	0,00	0,71	4,96	0,71	21,28	0,00	0,00	0,00	0,71	0,00	0,00	0,00	0,00	2,84	5,67	0,00	0,71	0,00	14,89	0,71	7,80	4,26	16,31	0,00	5,67	0,71
24	7500	0,35	2,77	0,00	0,35	0,00	0,00	0,00	1,38	0,00	0,35	1,73	2,42	0,35	21,45	0,69	0,00	1,73	3,46	0,35	0,35	0,00	2,77	1,73	0,35	0,00	0,35	0,00	1,73	0,35	3,11	5,19	4,50	0,35	2,42	0,69
28	7000	1,39	2,08	0,00	0,00	0,00	0,00	0,00	2,78	0,00	0,69	2,08	5,56	1,39	34,72	0,00	0,00	0,69	0,00	0,00	0,00	0,00	1,39	4,17	0,00	0,00	2,08	0,00	8,33	2,08	6,25	0,69	20,14	0,69	2,08	0,69
33	8000	0,32	4,55	5,84	0,00	0,32	0,32	0,00	10,39	0,00	0,00	0,32	0,32	0,32	26,62	0,00	0,00	0,32	0,65	0,65	0,00	0,00	0,97	7,14	0,32	0,00	0,97	0,00	7,14	4,87	1,30	0,32	1,30	0,00	0,32	0,97
48	7100	0,36	6,20	0,36	0,00	0,36	0,36	0,00	14,23	0,00	0,00	0,36	0,00	0,00	28,47	0,00	0,00	0,36	0,36	0,73	0,00	0,00	5,84	2,19	0,36	0,00	1,09	0,00	6,20	1,46	0,36	1,09	1,82	0,00	0,73	1,09
55	52	0,00	5,77	0,00	0,00	0,00	0,00	0,00	17,31	0,00	0,00	0,00	0,00	0,00	19,23	0,00	0,00	0,00	0,00	0,00	0,00	0,00	1,92	5,77	0,00	0,00	1,92	0,00	15,38	5,77	1,92	1,92	9,62	0,00	0,00	0,00
67	13180	0,20	5,33	6,51	0,00	0,39	0,00	0,00	23,27	0,00	0,00	0,20	0,39	0,20	16,77	0,99	0,00	0,59	0,79	2,56	0,00	0,00	1,38	8,88	0,00	0,00	0,39	0,00	2,56	1,18	0,20	0,79	0,79	0,20	0,00	0,39
78	4900	0,00	3,99	0,53	0,00	0,27	0,00	0,00	26,60	0,00	0,00	0,80	0,27	0,27	17,29	0,80	0,00	1,33	0,53	2,13	0,00	0,00	2,39	4,52	0,00	0,00	0,53	0,00	2,13	1,33	0,27	1,06	0,53	0,00	0,00	0,53
110	15100	0,17	6,20	3,27	0,00	0,17	0,00	0,00	22,55	0,00	0,00	0,17	0,69	0,00	11,88	0,52	0,00	0,34	1,03	2,75	1,03	0,00	2,07	10,33	0,00	0,00	0,69	0,00	2,07	1,89	0,17	0,34	1,38	0,52	0,00	1,20
126	4800	0,27	4,08	3,26	0,00	0,27	0,00	0,00	16,30	0,00	0,00	1,63	0,27	0,00	21,74	0,54	0,00	4,35	1,09	1,09	0,00	0,00	0,82	2,72	0,00	0,00	0,27	0,00	4,62	2,17	0,27	1,36	0,27	0,54	0,00	0,54
135	11800	0,22	5,27	3,08	0,22	0,00	0,00	0,00	24,84	0,00	0,00	0,66	0,22	0,22	20,00	0,22	0,00	0,88	0,22	1,32	0,00	0,00	1,98	5,05	0,00	0,00	0,22	0,00	3,30	2,20	0,22	1,32	1,98	0,44	0,00	0,00
149	1700	0,38	4,96	0,76	0,00	0,00	0,00	0,00	21,76	0,00	0,00	0,00	0,76	0,00	21,76	0,76	0,00	1,91	1,15	0,76	0,38	0,00	2,67	4,96	0,38	0,00	0,00	0,00	5,34	1,91	0,00	0,38	1,15	0,00	0,00	0,38
154	5900	0,22	5,54	2,66	0,00	0,00	0,00	0,00	10,42	0,00	0,00	0,22	0,44	0,00	28,38	0,67	0,00	0,89	0,44	2,00	2,88	0,00	2,00	6,65	0,00	0,00	0,44	0,00	5,54	3,55	0,22	0,44	1,55	0,00	0,00	1,11
180	51	0,00	11,76	0,00	0,00	0,00	0,00	0,00	13,73	0,00	0,00	0,00	0,00	0,00	21,57	0,00	0,00	0,00	0,00	1,96	1,96	0,00	1,96	1,96	0,00	0,00	0,00	0,00	1,96	1,96	0,00	0,00	5,88	0,00	0,00	3,92
