# Supplementary material for: Distribution of the polycystine radiolarian species in the Quaternary sediment cores of the subarctic North Atlantic and Sea of Okhotsk
Source: Data Brief. 2018 Feb 2;17:438–41. doi: 10.1016/j.dib.2018.01.041 (PMC5988337; doi:10.1016/j.dib.2018.01.041)
Supplement: Supplementary file 2 — Supplementary material [file mmc2.zip › LV27-2-4_percentages of 31 species in 70 samples.xlsx]

## Sheet: LV27-2_4_rad
Sediment core LV27-2-4: the Sea of Okhotsk: percentages of 31 radiolarian species in 70 samples
		Species
depth in core, cm	total radiolarian abundances, tests per 1 g	Antarctissa sp. 1	Antarctissa sp. 2	Artobotrys borealis	Artostrobus annulatus	Artostrobus joergensenii	Botryocampe inflata	Ceratospyris borealis	Cladoscenium ancoratum	Cromyechinus borealis	Cycladophora davisiana	Dumetum rectum	Echinomma delicatulum	Lampromitra sp.	Lithelius minor	Lithocampe platycephala	Lithomelissa setosa	Lithomitra arachnea	Lithomitra lineata	Peridium sp.	Phormacantha hystrix	Plagoniidae spp.	Pseudodictyophimus gracilipes	Pterocorys hirundo	Rhizoplegma boreale	Sethoconus tabulatus	Spongotrochus glacialis	Stylatractus pyriformis	Stylochlamidium venustum	Stylodictya stellata	Tholospira sp.	Trisulcus sp.
0	362	0.59	3.85	0.3	0	0.3	14.2	6.51	2.07	0	24.26	0.3	0	0.59	0	3.55	0	0.3	6.51	0	0	15.68	4.73	0.89	1.18	2.66	0.59	2.37	1.48	0.59	0.59	1.18
10	174	0.87	3.2	0	0	0	21.51	3.49	0.29	0	18.02	0	0	0	0	3.49	0	0.29	2.91	1.16	0.29	17.73	3.2	0.87	3.2	3.2	0.58	0.87	3.49	0.87	2.62	3.2
20	356	0.62	2.77	0.31	0	0.62	24.31	5.23	0.31	0.31	21.85	0	0	0.62	0	3.38	0	0.31	0.31	0.31	0.31	12	2.77	0.31	1.54	1.85	0.31	0.62	2.15	0.31	1.85	6.77
30	450	1.89	1.65	0.71	0	0.47	19.1	6.37	0.24	0	34.2	0	0	0	0	2.36	0.24	0	0	0.47	0	11.56	3.3	0.47	2.59	3.77	0.24	0.47	1.18	0.24	1.18	3.07
40	391	1.9	1.36	0.82	0	0.27	18.48	7.61	0.54	0.27	22.28	0	0	0.27	0	2.72	0	0	3.26	1.9	0.82	13.32	2.99	0.27	0.82	3.26	0.27	0.82	3.53	0.54	1.9	3.53
50	326	0.26	1.56	1.82	0	0	27.6	7.29	1.56	0.26	19.01	0	0	0.26	0	2.86	0	0	7.55	0	0	10.42	2.34	0.52	1.56	1.56	0.26	2.34	2.86	2.08	0.52	1.04
60	33	0	1.52	1.52	0	0	37.88	9.09	0	0	16.67	0	0	0	0	0	0	0	6.06	1.52	0	4.55	1.52	3.03	1.52	0	0	4.55	3.03	4.55	0	0
70	643	1.32	2.91	2.38	0	0.26	24.87	5.82	0	0.26	12.7	0	0.26	0	0	1.59	0	0.26	9.26	1.06	0	12.17	1.85	0.53	2.12	2.12	0.26	1.59	4.23	0.53	1.32	2.91
80	946	0.6	0.6	0.3	0	0.3	9.58	7.49	0.9	0.3	11.38	0	0	0	0	0.3	0	0	0.9	0.6	0.3	26.65	5.09	0.3	4.79	6.29	0.3	2.4	3.29	0.3	2.4	1.8
90	1513	0.29	1.44	4.32	0	0	9.22	4.32	1.15	0	7.78	0	0	0.29	0.29	0.58	0	0	6.34	1.15	0.58	33.43	4.61	0.29	1.15	4.32	0	1.44	2.88	0.29	2.02	1.73
100	1509	1.12	3.37	1.12	0	0.28	17.42	6.18	1.69	0	12.92	0	0	0.28	0	0.56	0	0	11.52	0	0.84	16.29	6.46	0.28	2.25	3.37	1.12	1.69	1.4	0.28	0.56	1.12
110	986	3.17	1.15	1.15	0	0	9.8	4.03	0.86	0	8.65	0	0	0	0	0	0.58	0	4.03	2.02	0.29	33.72	6.92	0.29	2.31	4.9	0.29	1.15	1.15	0.29	1.44	2.59
120	2189	1.75	1.55	2.52	0	0.19	11.07	2.52	0.97	0.19	10.49	0	0	0.19	0	0.19	0.58	0	6.02	1.36	0.19	34.17	3.3	0.19	2.72	3.3	0.19	0.97	1.36	0.19	1.94	1.75
130	1615	1.58	1.06	1.32	0	0.53	8.71	3.43	0.79	0.26	15.57	0	0	0.26	0	0.26	0	0	3.17	1.85	0.79	28.76	5.8	0.26	3.96	3.43	0.26	0.26	2.37	0.79	3.17	1.58
140	1402	0.3	1.21	0.61	0	0.3	6.97	2.42	0.3	0.3	27.88	0	0	0.3	0	0	0	0	2.42	0.61	0.91	27.58	3.33	0.61	2.12	2.42	0.3	0.61	1.82	0.3	3.94	0.91
150	860	0.25	0.99	1.49	0.25	1.24	6.7	4.47	0.25	0.25	40.69	0	0	0	0	0.25	0	0.25	5.21	0.74	0.25	14.14	5.96	0.25	1.24	3.23	0.74	0.74	1.74	0.5	1.24	0.99
160	1568	1.83	0.69	0.69	0	0.92	5.05	4.59	0.46	0.23	46.1	0	0	0.23	0	0.23	0.46	0	0.92	0.23	0.23	16.51	2.98	0.23	1.15	2.29	0.46	1.15	2.75	0.23	2.52	1.15
170	1568	1.08	1.36	1.36	0	0.27	5.69	2.98	0.27	0.27	39.3	0	0.27	0.27	0	0.27	0.54	0	3.52	1.08	0.54	22.76	1.9	0.27	1.08	1.63	0.27	1.36	1.36	0.27	2.17	2.44
190	1057	0	1.88	1.61	0	0.8	7.77	1.88	0	0	45.31	0	0	0	0	0.54	0	0	12.6	0.27	0.27	13.4	1.34	0	0	1.34	0	1.07	1.88	0.27	1.61	3.22
200	1912	0.23	0.47	0.47	0	0.94	4.46	4.46	0.47	0.47	49.77	0	0	0.23	0.23	0.7	0	0	4.23	0.47	0	18.31	3.29	0.23	1.17	1.64	0.23	0.47	1.17	0.23	0.7	1.64
210	990	0	0.43	0.86	0.43	0	9.44	2.15	0	0	60.94	0	0	0	0	0.43	0	0	2.15	0.43	0	7.73	3	0.86	0	1.29	0	1.72	0.86	0.43	2.15	1.29
220	722	0.78	1.96	1.18	0	0.39	4.31	4.31	0	0	63.14	0	0	0	0	0.78	0	0	1.57	0.78	0.39	9.8	3.53	0	0	0.78	0.39	0.39	0.39	0	1.57	1.18
230	1326	0	0.64	0.64	0	0	2.89	3.22	0.32	0.32	70.74	0	0	0.32	0	0.32	0	0	1.29	0.64	0	7.4	1.61	0.32	0.64	0.96	0.32	1.61	0.96	0.32	0.64	0.96
260	2109	0	0	0	0.3	0	2.42	3.94	0.61	0.3	65.45	0	0	0	0	0.3	0.3	0	0.61	0.61	1.21	11.21	1.52	0	0.3	0.91	1.21	0.3	1.52	0.3	2.42	0.91
270	1258	0.34	0	0.34	0	0.68	2.36	2.03	0.68	0.34	77.03	0	0	0.34	0	0.34	0	0	0.34	0	0	4.05	1.35	0.34	0.34	0.34	0.34	2.7	1.69	0.34	0.68	0.34
280	573	0	0	0.32	0.32	0	1.27	3.82	0	0.64	70.38	0	0	0.32	0	0.32	0.32	0	0.32	0.32	0.64	3.82	1.91	0	0	0.96	0.32	3.18	2.23	0.32	2.55	0.64
290	1035	0.31	0.31	0	0	0.31	1.86	2.48	0.31	0.31	71.83	0	0	0.31	0	0.31	0	0	0.31	0.62	0	6.19	1.86	0.31	0.31	0.93	0.62	2.48	0.93	1.24	2.17	1.24
300	1112	0	0	0	0	0.28	2.28	3.13	0.28	0.28	74.64	0	0	0.28	0	0.57	0	0	0.28	0.28	0	4.84	1.42	0.28	0	0.28	0.57	1.99	1.42	1.71	0.85	0.85
310	565	0.38	0	0	0	0	0.77	6.13	0.38	0.38	70.11	0	0	0.38	0	0.38	0	0	0.38	0.38	0	5.36	1.53	0	1.15	0.38	0.38	0.77	2.68	2.68	2.68	0.38
320	288	0	0	0	0.37	0.37	1.48	1.85	0	0	80.44	0	0	0	0	0.74	0	0	1.48	0	0	6.27	0.74	0.74	0	0	0.37	0	1.48	1.11	1.48	0.37
330	1088	0	0	0	0	0	1.57	2.36	0.39	0	73.62	0	0	0.39	0.39	1.57	0	0	0.39	0.39	0	5.91	0.79	0.39	0.39	0.39	0.39	0.39	2.36	0.79	1.97	1.57
340	1988	0.28	0.28	0	0.28	0	2.56	1.14	0.28	0.28	70.45	0	0	0.28	0	0.57	0	0	0.28	0.28	0.28	10.8	3.41	0.28	0.57	0.28	0.28	0	1.14	0.28	1.42	1.7
350	990	0	0.26	0	0	0.26	1.29	2.32	0.77	0.26	72.68	0	0	0	0	1.03	0	0	0.26	0.26	0.52	5.41	1.03	0.26	0.26	0	0.52	0.26	3.87	0.77	1.29	1.8
360	850	0	0.25	0	0	0.25	3.26	3.51	0.25	0.75	66.67	0	0	0.25	0	0.5	0	0.25	0.25	0.25	0	7.02	2.26	0.25	0.5	0.25	0.5	0.25	5.76	1.25	2.26	0.75
370	1862	0	0.46	0	0	0	1.6	2.51	0.46	0.23	73.97	0	0	0.23	0	1.83	0	0	0.23	0.23	0	6.62	1.37	0	0.46	0.46	0.23	0	2.97	0.46	2.28	1.37
380	1521	0	0	0.27	0	0	3.85	3.57	0.82	0	66.76	0	0	0.27	0	1.37	0	0	0	0.55	0	9.34	1.92	0.27	0.27	0	0.27	0	2.2	1.1	1.37	2.75
390	501	0	0	0	0	0	2.27	2.27	0.28	0.57	54.55	0	0.28	0.28	0	0.28	0	0	0	0.85	0.57	22.16	2.84	0	0	0	0	0	5.97	0.28	1.7	1.99
400	979	0.33	0	0	0	0	1.96	3.92	0.33	0.33	66.99	0	0	0	0	0.33	0	0	0.33	0.33	0	6.86	0.65	0	0.33	0.33	0.33	0	9.48	1.63	2.29	0.33
410	1129	0	0	0	0	0	2.26	2.26	0.38	0	55.26	0	0	0.38	0	0.75	0	0	0	0.75	0.38	19.17	3.38	0.38	0.38	0.38	0.38	0.38	6.39	0.38	1.5	1.13
420	398	0	0.27	0.27	0	0	6.17	4.83	1.07	0.27	46.65	0	0.27	0.54	0.27	0.8	0	0	0	1.61	0.27	10.19	4.02	3.22	1.07	0.54	0.54	0.27	4.83	2.41	4.29	1.61
430	65	0	1.54	0	0	0	3.85	2.31	0.77	0	64.62	0	0	0	0	5.38	0	0	0	0.77	0	10.77	0.77	0	0.77	1.54	0	0	3.08	0.77	1.54	0
440	375	0	0.75	0	0	0	3.38	3.76	1.5	0	62.03	0	0	0.38	0	0.38	0	0	0	0.38	0	12.78	1.5	0	0.75	0.75	0.38	0	4.89	2.26	1.5	1.5
450	361	0.29	0.29	0	0.29	0	3.53	5	0	0	58.24	0	0	0.29	0	0	0	0	0	0.88	0.29	15.59	1.18	0	1.47	0.29	0	0.29	6.47	0.59	2.35	0.59
460	476	0	1.19	0	0	0	2.08	2.08	0	0	63.5	0	0	0.3	0	0.3	0	0	0	1.19	0	10.68	1.78	0	5.34	0.3	0.3	0	5.34	0.59	3.26	0.59
470	699	0	0.3	0	0	0	1.52	5.78	0.3	0	53.8	0	0.3	0.3	0	0	0	0	0	0.91	0	21.88	3.34	0	1.82	1.52	0.3	0	4.26	0.91	1.22	0.91
480	604	0	0	0	0	0	1.76	3.52	0	0	69.01	0	0	0.35	0	0	0	0	0	0.7	0.35	10.56	1.76	0	3.17	1.41	0	0	1.41	1.06	2.82	0.7
490	110	0.46	1.83	0	0	0	0.92	7.34	0	0	62.39	0	0.92	0.46	0	0.46	0	0	0	0.46	0	6.42	1.83	0.46	0.46	0.92	0.92	0	7.8	1.83	1.83	0.92
500	268	0.61	0.3	0	0	0.3	3.65	10.64	1.22	0.3	43.16	0	0.3	0.91	0	2.74	0	0	0	1.22	0	10.33	9.12	0.61	0	2.43	0	0.3	3.04	1.22	2.74	2.13
510	95	0	0.53	0	0	0	4.74	7.89	0.53	0.53	41.58	0	1.05	0.53	0	1.58	0	0	0	2.11	0	6.32	7.37	1.05	0.53	0	0.53	0.53	11.58	1.05	4.74	2.63
520	120	1.24	0	0	0	0	6.22	9.96	0.83	0	36.51	0	0	0.83	0	6.64	0	0	0	1.24	0	8.71	4.98	1.66	0.41	3.73	0.41	0	6.64	2.07	2.49	1.66
530	135	0	0	0	0	0	5.62	8.61	2.62	0	43.07	0	0.37	0.75	0	10.11	0	0	0	2.25	0	6.74	4.49	1.87	0	3	0	0	3.75	1.12	1.12	0.37
540	243	0	0	0	0	0	3.37	6.4	0.67	0	63.97	0	0	1.35	0	5.05	0	0	0	1.68	0	4.04	3.7	1.01	0.34	1.01	0	0	1.01	0.34	1.35	1.68
560	94	1.06	0.53	0	0	0	3.72	7.98	0.53	0	50	0	0	1.06	0	2.13	0	0	0	1.6	0	11.17	3.72	4.26	1.06	1.06	0	0.53	5.32	1.06	0	1.6
570	90	0.56	0	0	0	0	3.33	5.56	0	0	65	0	0.56	1.67	0	2.22	0	0	0	2.22	0.56	4.44	3.89	1.11	0	0.56	0	0	2.22	0.56	0.56	0.56
580	95	0	0	0	0	0	2.09	7.33	1.05	0	61.78	0	0.52	1.05	0	0.52	0	0	0	0	0	11.52	1.57	0.52	0.52	1.57	0.52	0	4.19	0.52	1.05	1.05
590	115	0	0.43	0	0	0.86	2.59	2.16	0	0.86	59.05	0	0.86	0.86	0	1.29	0	0	4.31	0.86	0	10.34	4.31	0	0.43	1.72	0.43	0	1.29	2.59	1.29	1.72
600	155	1.62	0.32	0	0	0.65	2.27	1.94	0.65	0	54.37	0	0	0.32	0	0.65	0	0	0	0.32	0	14.56	8.09	0	1.62	2.59	0	0	3.88	1.29	2.91	1.29
610	166	0.3	0	0	0	0	0.3	0.91	0	0	69.79	0	0	0.3	0.3	0.91	0	0	0	0	0	9.67	4.53	0	0.3	1.81	0.3	0	2.11	1.81	2.42	0.3
620	167	0.91	0.3	0	0	0	1.51	0.6	0	0.3	64.95	0	0	0.3	0	0.6	0	0	0	0	0	13.6	3.93	0	1.81	0.91	0	0	2.72	1.81	1.51	2.42
630	167	2.24	0	0	0	0	0	1.49	0	0	50	0	0	0	0	5.97	0	0	0	1.49	0	17.16	2.99	0	2.24	2.24	0	0	3.73	2.99	2.24	2.99
640	178	0	0	0	0	0	0	1.94	0	0	66.45	0	0.65	0	0	1.29	0	0	0	0	0	12.9	3.87	0	0.65	1.94	0	0	2.58	1.94	0.65	1.29
650	194	0.26	0	0	0	0	0.52	3.88	0	0	65.37	0	0	0	0	0.78	0	0	0	0.26	0	11.63	4.65	0	1.29	2.07	0	0	2.07	1.29	2.58	1.29
660	143	1.04	0	0	0	0	2.08	2.78	0	0.35	59.72	0	0	0.35	0	1.39	0.69	0	0	1.04	0	14.93	2.43	0	1.04	1.39	0	0	2.08	0.69	2.43	2.08
670	92	0.54	0.54	0	0.54	0	3.26	2.17	0	0.54	48.37	0	0.54	0	0	1.09	1.09	0	0.54	0.54	0	16.85	5.43	0	2.72	0.54	0	0	3.26	3.26	3.26	1.63
680	110	0	0	0	0	0	0.92	3.23	0.46	0.92	62.21	0	0	0	0	0.92	0	0	0	0.92	0	7.83	5.07	0.46	0.92	0.46	0	0	4.15	5.53	2.76	0.92
690	82	0	0.61	0	0	0	0.61	1.83	0	0.61	51.83	0	2.44	0	0	3.66	0	0	0	0	0	11.59	6.71	1.83	1.22	1.22	0	0	7.93	1.83	3.05	0
700	140	0.36	0.36	0	0	0	0.36	6.16	0	0.36	53.62	0	0	0	0	1.45	0	0	0	1.45	0.36	15.58	6.52	0	1.45	2.9	0	0	2.54	0.72	2.9	1.81
710	57	0	0	0	0	0	0	2.88	0	0	50	0	0	0	0	1.92	0	0	0	5.77	0	15.38	3.85	0.96	0	0.96	0	0	9.62	0.96	0.96	1.92
720	38	1.32	0	0	0	0	0	1.32	0	0	56.58	0	0	0	0	5.26	0	0	0	0	1.32	18.42	1.32	0	0	2.63	0	0	2.63	5.26	1.32	1.32
730	56	0.9	0	0	0	0	2.7	0.9	0	0.9	60.36	0	0	0	0	2.7	0	0	0	0.9	0	6.31	8.11	0.9	0	0	0	0	5.41	0.9	3.6	0.9
