# Supplementary material for: Distribution of the polycystine radiolarian species in the Quaternary sediment cores of the subarctic North Atlantic and Sea of Okhotsk
Source: Data Brief. 2018 Feb 2;17:438–41. doi: 10.1016/j.dib.2018.01.041 (PMC5988337; doi:10.1016/j.dib.2018.01.041)
Supplement: Supplementary file 2 — Supplementary material [file mmc2.zip › LV27-5-3_percentages of 31 species in 53 samples.xlsx]

## Sheet: LV27-5-3_rad_abund
Sediment core LV27-5-3: the Sea of Okhotsk: percentages of 31 radiolarian species in 53 samples
		Species
depth in core, cm	total radiolarian abundances, tests per 1 g	Antarctissa sp. 1	Antarctissa sp. 2	Artobotrys borealis	Artostrobus annulatus	Artostrobus joergensenii	Botryocampe inflata	Ceratospyris borealis	Cladoscenium ancoratum	Cromyechinus borealis	Cycladophora davisiana	Dumetum rectum	Echinomma delicatulum	Lampromitra sp.	Lithelius minor	Lithocampe platycephala	Lithomelissa setosa	Lithomitra arachnea	Lithomitra lineata	Peridium sp.	Phormacantha hystrix	Plagoniidae spp.	Pseudodictyophimus gracilipes	Pterocorys hirundo	Rhizoplegma boreale	Sethoconus tabulatus	Spongotrochus glacialis	Stylatractus pyriformis	Stylochlamidium venustum	Stylodictya stellata	Tholospira sp.	Trisulcus sp.
0	4675	0	0.363636	1.81818	0	0	6.18182	3.27273	0	0	29.4545	0	0	0.363636	0	0	0	0	3.63636	0.727273	0	40	1.09091	0	1.81818	2.54545	0.363636	0.363636	2.54545	0.363636	0.363636	1.09091
10	4165	0.411523	0.411523	1.64609	0	0	9.0535	2.05761	0	0	19.3416	0	0	0	0	0	0	0	10.2881	0.411523	0	46.9136	0.411523	0	2.05761	1.23457	0.411523	0	2.46914	0.411523	0	0.411523
20	5610	0.911854	0.911854	2.73556	0	0	11.8541	1.82371	0	0	21.8845	0	0	0.303951	0	0	0	0	6.68693	0.303951	0.303951	41.9453	2.43161	0.303951	1.21581	0.911854	0.303951	0	2.43161	0.303951	0.303951	0.303951
30	7616	0.44843	0.44843	3.13901	0	0	5.38117	2.24215	0	0	32.7354	0	0	0	0	0	0	0	6.27803	1.34529	0.44843	35.8744	2.24215	0	2.24215	0.896861	0.44843	0	2.69058	0.44843	0.44843	0.44843
40	9656	0.353357	1.06007	0.353357	0	0	4.947	1.76678	0	0	54.7703	0	0	0.353357	0	0	0	0	1.41343	0	0.353357	26.8551	3.18021	0	0.353357	0.706714	0	0	0.706714	0.706714	0.353357	0.353357
50	3434	0.990099	0.990099	0.990099	0	0	2.9703	3.46535	0	0	48.5149	0	0	0.49505	0	0	0	0	0.49505	1.9802	0.49505	28.7129	0.990099	0	0.990099	0.49505	0.49505	0	1.9802	0.49505	0.49505	0.990099
60	937	0	0.518135	0	0	0	1.5544	1.03627	0	0	66.8394	0	0	0	0	0	0	0	1.03627	1.03627	0.518135	11.9171	1.03627	0.518135	0	0.518135	0.518135	0	8.29016	0.518135	0.518135	1.5544
70	26860	1.26582	0	0.421941	0	0	2.1097	3.37553	0	0	67.5105	0	0	0.421941	0	0	0	0	0.421941	0.421941	0.421941	15.6118	0.421941	0	2.1097	0.421941	0.421941	0	1.26582	0.421941	0.421941	0.421941
80	454	1.08303	1.08303	0	0	0	2.16606	3.61011	0	1.80505	53.4296	0	0	0	0	0	0	0	0	1.44404	0.722022	14.4404	1.44404	0	0	0.722022	0.361011	0	15.1625	0	0.722022	0.722022
90	240	0	0	0	0	0	3.47826	1.73913	0	4.34783	45.2174	0	0	0	0	0	0	0	0	0	0	10.4348	5.21739	0	0	0.869565	0.869565	0	20.8696	0.869565	0	1.73913
100	372	0.534759	0	0	0	0	3.20856	3.74332	0	5.34759	40.107	0	0	0	0	0	0	0	0	0.534759	1.06952	4.27807	1.60428	0	1.06952	1.06952	0.534759	0	23.5294	0.534759	1.06952	1.06952
110	863	1.47783	0.492611	1.47783	0	0	0.492611	10.3448	0	4.92611	42.3645	0	0	0	0	0	0	0	0	0.492611	1.47783	3.94089	2.95567	0	1.47783	1.97044	1.47783	0	12.8079	0.492611	0.492611	2.46305
120	552	1.44928	1.08696	0	0	0	2.89855	8.33333	0	5.7971	39.4928	0	0	0	0	0	0	0	0	0.362319	0.362319	1.44928	1.81159	0	2.53623	2.17391	0.724638	0	25	0	0.362319	0.724638
130	1343	0.421941	0.843882	0	0	0	1.68776	5.48523	0	4.21941	49.789	0	0	0.421941	0	0.421941	0	0	0	0.421941	0.843882	1.68776	0.843882	0	1.68776	2.53165	0.421941	0	16.0338	0	0	2.95359
140	444	1.35135	0	0	0	0	3.15315	4.05405	0	5.85586	38.7387	0	0	0	0	0	0	0	0	1.35135	0.900901	0.900901	2.7027	0	0.900901	2.7027	0.900901	0	25.6757	0	1.8018	0.45045
150	894	2.17391	0	0	0	0	3.26087	5.43478	0	3.26087	46.1957	0	0	0	0.543478	0	0.543478	0	0	0	1.63043	1.63043	1.08696	0	1.08696	1.63043	0.543478	0	18.4783	0	0	2.71739
160	1292	1.05263	0	0	0	0	3.68421	5.78947	0	3.15789	56.8421	0	0	0	0	0	0	0	0	0	0	1.57895	1.05263	0	0.526316	1.05263	0.526316	0	16.8421	0.526316	0	1.57895
170	504	1.6	0	0	0	0	3.2	4.8	0	3.2	45.2	0	0	0	0.4	0	0	0	0	0.8	0.8	2.8	3.6	0	2	0	0.8	0	15.6	0	0	1.6
180	382	0.52356	0.52356	0	0	0	5.75916	5.75916	0	1.04712	20.9424	0	0	0	0	0	0	0	0	0	1.04712	1.57068	0	0	0.52356	2.09424	2.6178	0	35.0785	0	2.09424	1.57068
190	503	1.35135	0.675676	0	0	0	4.72973	5.40541	0	1.35135	37.1622	0	0	0	0.675676	0	0	0	0	0	0.675676	2.02703	1.35135	0	0.675676	2.7027	0.675676	0	27.027	0	0.675676	0.675676
200	284	0	0	0	0	0	4.92958	4.92958	0	1.40845	42.9577	0	0	0	0	0	0	0	0	0	2.8169	2.11268	0	0	0.704225	4.92958	1.40845	0	11.9718	0	0.704225	4.22535
210	731	0	0.581395	0	0	0	5.23256	6.97674	0	0.581395	39.5349	0	0	0.581395	0	0	0	0	0	0.581395	2.32558	2.90698	3.48837	0	1.16279	0.581395	0.581395	0	18.6047	0.581395	3.48837	2.32558
220	462	0	0	0	0	0	5.19481	11.2554	0	0.4329	32.9004	0	0	0.4329	0	0	0	0	0	0.4329	2.1645	2.5974	1.2987	0	1.2987	1.7316	0.865801	0	20.3463	0	2.1645	2.5974
230	948	0	0.44843	0	0	0	4.4843	10.3139	0	0.896861	35.426	0.44843	0	0	0	0	0	0	0.896861	0	1.79372	3.13901	3.13901	0	0	0.896861	1.34529	0	15.6951	0.44843	4.4843	0.896861
240	384	0	0	0	0	0	9.42408	9.42408	0	0	14.1361	1.04712	0	1.57068	0	0	0	0	0	0.52356	9.42408	4.71204	1.57068	0	2.09424	2.6178	0.52356	0	19.3717	0.52356	1.57068	2.6178
250	3389	0	0	0	0	0	5.38721	8.08081	0	0	29.9663	1.6835	0	0.3367	0	0	0	0	0	0	7.07071	2.3569	1.0101	0	0	1.6835	0	0	13.468	0.673401	3.367	0.673401
260	702	0	0	0.569801	0	0	1.1396	9.97151	0	0	20.2279	1.1396	0	0	0	0.2849	0	0	0.569801	0	2.2792	2.2792	0.854701	0	0	0.2849	0.854701	0	15.0997	0.569801	3.4188	0.569801
270	759	0.359712	0	0.359712	0	0	1.79856	8.27338	0	0	25.5396	2.15827	0	0	0	0.719424	0	0	0.359712	0	6.47482	2.15827	0.719424	0	0.359712	1.43885	0.719424	0	14.3885	0.359712	1.79856	1.43885
280	5049	0	0.3367	0.3367	0	0	3.367	12.7946	0	0	13.468	3.367	0	0.3367	0	2.3569	0	0.3367	0	0.3367	4.3771	3.0303	1.0101	0	0	0.3367	0.673401	0	7.40741	2.0202	5.05051	2.6936
290	8024	1.27119	0.423729	0	0	0	2.54237	9.74576	0	0	11.8644	1.27119	0	0.423729	0	2.54237	0	0.423729	0	0	4.66102	2.11864	0.847458	0	0.423729	0.423729	1.27119	0	11.8644	2.11864	7.20339	0.847458
300	7616	0.44843	0	0.44843	0	0	1.79372	6.72646	0	0	17.9372	0.44843	0	0.44843	0	1.34529	0	0.44843	0	0	7.62332	2.69058	0.896861	0	0	0.44843	0.44843	0	9.86547	0.44843	0.896861	0.44843
310	18768	0.362319	1.08696	0.362319	0	0	2.35507	3.62319	0	0	21.1957	0.181159	0	0.181159	0	1.26812	0	0.181159	0	0	2.53623	1.81159	1.26812	0	0	0.181159	0.181159	0	3.62319	0.362319	1.63043	1.26812
320	17442	0.389864	0.194932	0.194932	0	0	1.75439	2.33918	0	0	20.4678	0	0	0.389864	0	1.75439	0	0	0.389864	0	2.14425	1.16959	0.779727	0	0	1.75439	0.194932	0	3.11891	0.584795	2.14425	1.16959
330	27285	0.934579	0	1.55763	0	0	8.72274	1.55763	0	0	14.0187	0	0	0.311526	0	0.623053	0	0.311526	0.311526	0	0.311526	3.73832	0.311526	0	0	0.934579	0.311526	0	1.55763	0.934579	1.24611	1.55763
340	4862	0.352113	0	0.352113	0	0	2.8169	3.16901	0	0.352113	1.05634	0	0	0.352113	0	3.16901	0	0	0.352113	0	8.09859	2.8169	0.352113	0	0	1.05634	0.352113	0	6.69014	0.704225	9.50704	1.05634
350	2814	0	0	0	0	0	1.20846	0.906344	0	0	1.81269	0	0	0.60423	0	2.71903	0	0	0	0	5.13595	1.51057	0.906344	0	0	0.302115	0.60423	0	12.9909	0.906344	10.8761	0.60423
360	2082	0.408163	0.408163	0	0	0	0.408163	1.22449	0	0	6.53061	0	0	0	0	2.85714	0	0	0	0	5.30612	1.63265	0.408163	0	0	0	0	0	15.102	0.816327	10.2041	2.44898
370	2388	0	0	0	0	0	0	3.20285	0	0.355872	12.0996	0	0	0.355872	0	3.20285	0	0	0	0	5.33808	2.84698	1.06762	0	0	0.355872	0.355872	0	10.3203	0.355872	13.1673	3.20285
380	1734	0	0	0	0	0	0.787402	3.54331	0	0	16.5354	0	0	0.393701	0	1.1811	0	0	0	0	3.14961	3.93701	0.393701	0	0	0	0.787402	0	7.87402	0.787402	11.811	2.75591
390	2644	0	0	0	0	0	0	2.58065	0	0	14.1935	0	0	0.322581	0	3.22581	0	0	0	0	4.83871	2.90323	0	0	0	0	0.322581	0	7.41935	0.322581	12.9032	2.58065
400	2312	0.735294	0	0	0	0	0.367647	1.83824	0	0	23.8971	0	0	0.367647	0	1.10294	0	0	0	0	3.67647	2.57353	0	0	0	0.735294	0.367647	0	4.41176	0.735294	17.2794	1.47059
420	1411	0	0	0	0	0	0.301205	4.51807	0	0	25.6024	0	0	0	0	4.21687	0	0	0	0	2.40964	2.71084	0.60241	0	0	0	1.20482	0	13.8554	1.20482	14.1566	1.20482
430	1118	0	0	0	0	0	0.380228	4.94297	0	0	12.9278	0	0	0	0	3.42205	0	0	0	0	2.28137	1.90114	0	0	0	0.380228	0.380228	0	15.9696	1.90114	9.5057	0.760456
440	1118	0	0	0	0	0	0	6.84411	0	0	18.251	0	0	0.380228	0.380228	3.04183	0	0	0	0	1.90114	3.04183	0.760456	0	0	0	0.380228	0	16.3498	0.380228	7.98479	1.14068
450	844	0	0	0	0	0	0.671141	8.05369	0	0	14.094	0	0	0	0	12.4161	0	0	0	0	1.67785	1.67785	0.33557	0	0	0	0.33557	0	12.4161	0.671141	6.37584	0.671141
460	960	0	0	0	0	0	2.21239	10.177	0	0	6.63717	0	0	0.442478	0	7.9646	0	0	0	0	3.9823	0.442478	0	0	0	0	0.442478	0	13.2743	0.442478	9.73451	2.21239
470	1819	0	0	0	0	0	0.311526	6.85358	0	0.311526	3.73832	0	0	0	0	11.215	0.311526	0	0	0	1.24611	1.24611	0.623053	0	0	0	1.86916	0	14.6417	1.86916	11.5265	1.55763
480	8058	0.421941	0	0	0	0	0.421941	4.21941	0	0.421941	9.2827	0	0	0.421941	0	7.173	0	0	0	0	2.53165	4.21941	0.843882	0	0	0	0.843882	0	7.173	1.26582	9.70464	1.26582
490	1496	0	0	0	0	0	1.13636	6.81818	0	0	10.2273	0.378788	0	0.378788	0	18.1818	0	0	0	0	3.0303	3.78788	1.13636	0	0	0	0.378788	0	3.78788	0	12.8788	0
500	16932	1.00402	0	0	0	0	1.20482	2.40964	0	0	9.63855	0.200803	0	0.200803	0	14.6586	0	0	0	0	1.80723	7.22892	0.200803	0	0	0	0.200803	0	4.81928	0.200803	5.62249	1.00402
510	10608	0.961538	0	0	0	0	0.961538	2.5641	0	0.320513	12.8205	0	0	0	0	12.5	0	0	0	0	2.5641	4.80769	1.60256	0	0	0	0.320513	0	5.76923	0.320513	7.05128	1.92308
520	12308	1.38122	0	0	0	0	0.828729	2.76243	0	0	5.8011	0.276243	0	0.276243	0	14.3646	0	0	0.276243	0	1.10497	8.01105	1.10497	0	0	0	0.552486	0	4.69613	0.276243	5.8011	0.828729
530	26316	0.78125	0	0	0	0	1.17188	1.5625	0	0.390625	3.90625	0.78125	0	0	0	12.1094	0	0	0	0	1.95312	3.90625	0.390625	0	0	0	0	0	3.125	0.78125	6.25	1.95312
